# Supplementary material for: (1S,5R,7R,30S)-14-De­oxy­isogarcinol
Source: Acta Crystallogr Sect E Struct Rep Online. 2012 May 23;68(Pt 6):o1861–2. doi: 10.1107/S1600536812020788 (PMC3379428; doi:10.1107/S1600536812020788)
Supplement: Supplementary file 1 [file e-68-o1861-sup1.cif]

##############################################################################
#                                                                            #
# This CIF contains the data in a paper accepted for publication in          #
# Acta Crystallographica Section E. It conforms to the requirements of       #
# Notes for Authors for Acta Crystallographica Section E, and has been       #
# peer reviewed under the auspices of the IUCr Commission on Journals.       #
#                                                                            #
# Full details of the Crystallographic Information File format               #
# are given in the paper "The Crystallographic Information File (CIF):       #
# a New Standard Archive File for Crystallography" by S. R. Hall, F. H.      #
# Allen and I. D. Brown [Acta Cryst. (1991), A47, 655-685].                  #
#                                                                            #
# The current version of the core CIF dictionary is obtainable from          #
# ftp://ftp.iucr.org/pub/cif_core.dic.                                       #
#                                                                            #
# Software is freely available for graphical display of the structure(s)     #
# in this CIF. For information consult the CIF software page                 #
# http://www.iucr.org/resources/cif/software.                                #
#                                                                            #
# This file may be used for bona fide research purposes within the           #
# scientific community so long as proper attribution is given to the journal # 
# article from which it was obtained.                                        #
#                                                                            #
##############################################################################
data_global
_audit_creation_method     'from SHELXL97 CIF and IUCr SHELXL97-template'
_journal_date_recd_electronic     2012-03-02
_journal_date_accepted     2012-05-08
_journal_name_full     'Acta Crystallographica, Section E'
_journal_year     2012
_journal_volume     68
_journal_issue      6
_journal_page_first     o1861
_journal_page_last     o1862
_journal_paper_category     QO
_journal_paper_doi     10.1107/S1600536812020788
_journal_coeditor_code     NR2023
_publ_contact_author_name     'Dr Prema G. Vasudev'
_publ_contact_author_address
;
Metabolic and Structural Biology Division
Central Institute of Medicinal and Aromatic Plants
Lucknow 226 015
India
;
_publ_contact_author_email     'premavasudev@cimap.res.in'
_publ_contact_author_fax     ?
_publ_contact_author_phone     '+91 5222718589'
_publ_section_title
;
(1<i>S</i>,5<i>R</i>,7<i>R</i>,30<i>S</i>)-14-Deoxyisogarcinol
;
loop_
    _publ_author_name
    _publ_author_footnote
    _publ_author_address
    'Kaur, Ranjeet' .
;
Process Chemistry and Chemical Engineering Division
Central Institute of Medicinal and Aromatic Plants
Lucknow 226 015
India
;
    'Vasudev, Prema G.' .
;
Metabolic and Structural Biology Division
Central Institute of Medicinal and Aromatic Plants
Lucknow 226 015
India
;
    'Chattopadhyay, Sunil K.' .
;
Process Chemistry and Chemical Engineering Division
Central Institute of Medicinal and Aromatic Plants
Lucknow 226 015
India
;
data_I
_audit_creation_method     SHELXL-97
_chemical_name_systematic
;
10-(3-Hydroxybenzoyl)-2,2,7,7-tetramethyl-3,6,8-tris(3-methylbut-2-enyl)-
3,4,4a,5,6,7-hexahydro-4a,8-methano-2<i>H</i>-cycloocta[<i>b</i>]pyran-
9,11(8<i>H</i>)-dione
;
_chemical_name_common     '14-Deoxyisogarcinol'
_chemical_formula_moiety     'C38 H50 O5'
_chemical_formula_sum     'C38 H50 O5'
_chemical_formula_iupac     'C38 H50 O5'
_chemical_formula_weight     586.78
_chemical_melting_point     508.15
_symmetry_cell_setting     orthorhombic
_symmetry_space_group_name_H-M     'P 21 21 21'
loop_
    _symmetry_equiv_pos_as_xyz
    'x, y, z'
    '-x+1/2, -y, z+1/2'
    '-x, y+1/2, -z+1/2'
    'x+1/2, -y+1/2, -z'
_cell_length_a     11.561(5)
_cell_length_b     14.657(7)
_cell_length_c     20.457(10)
_cell_angle_alpha     90.00
_cell_angle_beta     90.00
_cell_angle_gamma     90.00
_cell_volume     3466(3)
_cell_formula_units_Z     4
_cell_measurement_reflns_used     1674
_cell_measurement_theta_min     2.45
_cell_measurement_theta_max     18.27
_cell_measurement_temperature     293(2)
_exptl_crystal_description     rectangular
_exptl_crystal_colour     colourless'
_exptl_crystal_size_max     0.38
_exptl_crystal_size_mid     0.24
_exptl_crystal_size_min     0.14
_exptl_crystal_density_diffrn     1.124
_exptl_crystal_density_meas     ?
_exptl_crystal_density_method     'not measured'
_exptl_crystal_F_000     1272
_exptl_absorpt_coefficient_mu     0.073
_exptl_absorpt_correction_type     none
_exptl_absorpt_process_details     ?
_exptl_absorpt_correction_T_min     ?
_exptl_absorpt_correction_T_max     ?
_exptl_special_details     ?
_diffrn_ambient_temperature     293(2)
_diffrn_radiation_type     MoK\a
_diffrn_radiation_wavelength     0.71073
_diffrn_radiation_source     'fine-focus sealed tube'
_diffrn_radiation_monochromator     graphite
_diffrn_measurement_device_type     'Bruker SMART APEX CCD'
_diffrn_measurement_method     'phi and omega scans'
_diffrn_detector_area_resol_mean     ?
_diffrn_reflns_number     22425
_diffrn_reflns_av_R_equivalents     0.1189
_diffrn_reflns_av_sigmaI/netI     0.0975
_diffrn_reflns_theta_min     2.02
_diffrn_reflns_theta_max     28.36
_diffrn_reflns_theta_full     28.36
_diffrn_measured_fraction_theta_max     0.978
_diffrn_measured_fraction_theta_full     0.978
_diffrn_reflns_limit_h_min     -7
_diffrn_reflns_limit_h_max     15
_diffrn_reflns_limit_k_min     -19
_diffrn_reflns_limit_k_max     19
_diffrn_reflns_limit_l_min     -26
_diffrn_reflns_limit_l_max     25
_diffrn_standards_number     ?
_diffrn_standards_interval_count     ?
_diffrn_standards_interval_time     ?
_diffrn_standards_decay_%     ?
_refine_special_details
;
Refinement of <i>F</i>^2^ against ALL reflections. The weighted <i>R</i>-factor
<i>wR</i> and goodness of fit <i>S</i> are based on <i>F</i>^2^, conventional
<i>R</i>-factors <i>R</i> are based on <i>F</i>, with <i>F</i> set to zero for
negative <i>F</i>^2^. The threshold expression of <i>F</i>^2^ >
\s(<i>F</i>^2^) is used only for calculating <i>R</i>-factors(gt) <i>etc</i>.
and is not relevant to the choice of reflections for refinement.
<i>R</i>-factors based on <i>F</i>^2^ are statistically about twice as large
as those based on <i>F</i>, and <i>R</i>- factors based on ALL data will be
even larger.
;
_reflns_number_total     4711
_reflns_number_gt     2083
_reflns_threshold_expression     I>2sigma(I)
_refine_ls_structure_factor_coef     Fsqd
_refine_ls_matrix_type     full
_refine_ls_R_factor_all     0.1741
_refine_ls_R_factor_gt     0.0682
_refine_ls_wR_factor_gt     0.1669
_refine_ls_wR_factor_ref     0.2464
_refine_ls_goodness_of_fit_ref     0.955
_refine_ls_restrained_S_all     0.955
_refine_ls_number_reflns     4711
_refine_ls_number_parameters     395
_refine_ls_number_restraints     0
_refine_ls_hydrogen_treatment     constr
_refine_ls_weighting_scheme     calc
_refine_ls_weighting_details
         'calc w=1/[\s^2^(Fo^2^)+(0.1315P)^2^+0.0000P] where P=(Fo^2^+2Fc^2^)/3'
_atom_sites_solution_hydrogens     geom
_atom_sites_solution_primary     direct
_atom_sites_solution_secondary     difmap
_refine_ls_shift/su_max     0.014
_refine_ls_shift/su_mean     0.000
_refine_diff_density_max     0.282
_refine_diff_density_min     -0.330
_refine_ls_extinction_method     none
_refine_ls_extinction_coef     ?
_refine_ls_abs_structure_details     None
loop_
    _atom_type_symbol
    _atom_type_description
    _atom_type_scat_dispersion_real
    _atom_type_scat_dispersion_imag
    _atom_type_scat_source
    'C' 'C' 0.0033 0.0000
                         'International Tables Vol C Tables 4.2.6.8 and 6.1.1.4'
    'H' 'H' 0.0000 0.0000
                         'International Tables Vol C Tables 4.2.6.8 and 6.1.1.4'
    'O' 'O' 0.0106 0.0000
                         'International Tables Vol C Tables 4.2.6.8 and 6.1.1.4'
_computing_data_collection     'SMART (Bruker, 2003)'
_computing_cell_refinement     'SAINT (Bruker, 2003)'
_computing_data_reduction     'SAINT (Bruker, 2003)'
_computing_structure_solution     'SHELXS97 (Sheldrick, 2008)'
_computing_structure_refinement     'SHELXL97 (Sheldrick, 2008)'
_computing_molecular_graphics
                   'PLATON (Spek, 2009)and Mercury (Macrae <i>et al.</i>, 2006)'
_computing_publication_material     'SHELXL97 (Sheldrick, 2008)'
loop_
    _atom_site_type_symbol
    _atom_site_label
    _atom_site_fract_x
    _atom_site_fract_y
    _atom_site_fract_z
    _atom_site_U_iso_or_equiv
    _atom_site_adp_type
    _atom_site_calc_flag
    _atom_site_refinement_flags
    _atom_site_occupancy
    _atom_site_disorder_assembly
    _atom_site_disorder_group
    O O1 -0.0105(3) 0.0536(3) 0.5068(2) 0.0845(11) Uani d . 1 . .
    O O2 0.3125(3) -0.0825(2) 0.42986(16) 0.0701(10) Uani d . 1 . .
    O O3 0.2529(3) -0.0440(3) 0.65177(17) 0.0787(11) Uani d . 1 . .
    O O4 0.4668(3) -0.1232(3) 0.5609(2) 0.0835(11) Uani d . 1 . .
    O O5 0.4003(4) 0.2725(3) 0.5150(4) 0.135(2) Uani d . 1 . .
    H H5 0.4376 0.3191 0.5220 0.203 Uiso calc R 1 . .
    C C1 0.1090(4) -0.0679(3) 0.4651(2) 0.0612(13) Uani d . 1 . .
    C C2 0.2389(4) -0.0657(3) 0.4788(2) 0.0553(11) Uani d . 1 . .
    C C3 0.2840(4) -0.0539(3) 0.5391(2) 0.0575(12) Uani d . 1 . .
    C C4 0.2107(4) -0.0478(3) 0.5971(2) 0.0601(12) Uani d . 1 . .
    C C5 0.0773(4) -0.0422(3) 0.5880(2) 0.0605(12) Uani d . 1 . .
    C C6 0.0215(5) -0.1426(3) 0.5949(3) 0.0678(14) Uani d . 1 . .
    C C7 0.0697(5) -0.2085(3) 0.5419(2) 0.0696(14) Uani d . 1 . .
    H H7 0.0158 -0.2601 0.5416 0.083 Uiso calc R 1 . .
    C C8 0.0611(5) -0.1671(3) 0.4724(3) 0.0708(14) Uani d . 1 . .
    H H8A -0.0195 -0.1673 0.4592 0.085 Uiso calc R 1 . .
    H H8B 0.1027 -0.2064 0.4424 0.085 Uiso calc R 1 . .
    C C9 0.0525(4) -0.0111(3) 0.5182(3) 0.0625(13) Uani d . 1 . .
    C C10 0.4138(5) -0.0532(4) 0.5494(2) 0.0622(13) Uani d . 1 . .
    C C11 0.4724(4) 0.0363(4) 0.5432(2) 0.0628(12) Uani d . 1 . .
    C C12 0.4122(5) 0.1149(4) 0.5326(3) 0.0725(14) Uani d . 1 . .
    H H12 0.3319 0.1126 0.5297 0.087 Uiso calc R 1 . .
    C C13 0.4684(5) 0.1984(4) 0.5258(3) 0.0869(18) Uani d . 1 . .
    C C14 0.5866(6) 0.2017(5) 0.5292(3) 0.0953(19) Uani d . 1 . .
    H H14 0.6249 0.2569 0.5234 0.114 Uiso calc R 1 . .
    C C15 0.6485(6) 0.1240(6) 0.5410(4) 0.104(2) Uani d . 1 . .
    H H15 0.7287 0.1274 0.5444 0.125 Uiso calc R 1 . .
    C C16 0.5940(5) 0.0400(5) 0.5482(3) 0.0858(17) Uani d . 1 . .
    H H16 0.6368 -0.0126 0.5560 0.103 Uiso calc R 1 . .
    C C17 0.0284(5) 0.0262(4) 0.6383(3) 0.0789(16) Uani d . 1 . .
    H H17A -0.0537 0.0337 0.6303 0.095 Uiso calc R 1 . .
    H H17B 0.0370 0.0004 0.6817 0.095 Uiso calc R 1 . .
    C C18 0.0844(5) 0.1186(4) 0.6376(3) 0.0802(16) Uani d . 1 . .
    H H18 0.1627 0.1207 0.6272 0.096 Uiso calc . 1 . .
    C C19 0.0332(6) 0.1967(4) 0.6502(3) 0.0833(17) Uani d . 1 . .
    C C20 0.1027(7) 0.2848(4) 0.6480(4) 0.110(2) Uani d . 1 . .
    H H20A 0.1775 0.2730 0.6295 0.164 Uiso calc R 1 . .
    H H20B 0.1118 0.3082 0.6916 0.164 Uiso calc R 1 . .
    H H20C 0.0628 0.3289 0.6217 0.164 Uiso calc R 1 . .
    C C21 -0.0933(7) 0.2062(5) 0.6651(5) 0.139(3) Uani d . 1 . .
    H H21A -0.1315 0.1490 0.6574 0.209 Uiso calc R 1 . .
    H H21B -0.1264 0.2522 0.6374 0.209 Uiso calc R 1 . .
    H H21C -0.1030 0.2235 0.7100 0.209 Uiso calc R 1 . .
    C C22 -0.1116(5) -0.1336(4) 0.5847(3) 0.0889(18) Uani d . 1 . .
    H H22A -0.1268 -0.1093 0.5420 0.133 Uiso calc R 1 . .
    H H22B -0.1431 -0.0933 0.6172 0.133 Uiso calc R 1 . .
    H H22C -0.1470 -0.1925 0.5887 0.133 Uiso calc R 1 . .
    C C23 0.0426(6) -0.1819(4) 0.6630(3) 0.0832(18) Uani d . 1 . .
    H H23A 0.1243 -0.1880 0.6703 0.125 Uiso calc R 1 . .
    H H23B 0.0066 -0.2407 0.6663 0.125 Uiso calc R 1 . .
    H H23C 0.0103 -0.1418 0.6953 0.125 Uiso calc R 1 . .
    C C24 0.1921(6) -0.2525(3) 0.5560(3) 0.0761(15) Uani d . 1 . .
    H H24A 0.2375 -0.2511 0.5161 0.091 Uiso calc R 1 . .
    H H24B 0.2320 -0.2156 0.5883 0.091 Uiso calc R 1 . .
    C C25 0.1862(6) -0.3480(4) 0.5799(3) 0.0906(19) Uani d . 1 . .
    H H25 0.1379 -0.3873 0.5569 0.109 Uiso calc . 1 . .
    C C26 0.2426(5) -0.3839(4) 0.6309(3) 0.0896(18) Uani d . 1 . .
    C C27 0.2321(7) -0.4839(5) 0.6458(5) 0.158(4) Uani d . 1 . .
    H H27A 0.1819 -0.5121 0.6144 0.238 Uiso calc R 1 . .
    H H27B 0.2005 -0.4918 0.6889 0.238 Uiso calc R 1 . .
    H H27C 0.3071 -0.5118 0.6437 0.238 Uiso calc R 1 . .
    C C28 0.3171(6) -0.3303(6) 0.6760(4) 0.114(2) Uani d . 1 . .
    H H28A 0.3038 -0.2663 0.6693 0.171 Uiso calc R 1 . .
    H H28B 0.3969 -0.3440 0.6675 0.171 Uiso calc R 1 . .
    H H28C 0.2988 -0.3458 0.7204 0.171 Uiso calc R 1 . .
    C C29 0.0846(5) -0.0309(4) 0.3958(3) 0.0804(16) Uani d . 1 . .
    H H29A 0.0650 -0.0814 0.3672 0.097 Uiso calc R 1 . .
    H H29B 0.0184 0.0098 0.3975 0.097 Uiso calc R 1 . .
    C C30 0.1879(5) 0.0203(4) 0.3673(2) 0.0715(14) Uani d . 1 . .
    H H30 0.2072 0.0694 0.3979 0.086 Uiso calc R 1 . .
    C C31 0.2921(5) -0.0422(4) 0.3634(2) 0.0687(14) Uani d . 1 . .
    C C32 0.4033(6) 0.0073(5) 0.3505(3) 0.106(2) Uani d . 1 . .
    H H32A 0.4656 -0.0358 0.3479 0.160 Uiso calc R 1 . .
    H H32B 0.4181 0.0496 0.3853 0.160 Uiso calc R 1 . .
    H H32C 0.3974 0.0400 0.3099 0.160 Uiso calc R 1 . .
    C C33 0.2774(7) -0.1222(5) 0.3173(3) 0.112(3) Uani d . 1 . .
    H H33A 0.2059 -0.1528 0.3267 0.169 Uiso calc R 1 . .
    H H33B 0.3406 -0.1640 0.3229 0.169 Uiso calc R 1 . .
    H H33C 0.2764 -0.1005 0.2730 0.169 Uiso calc R 1 . .
    C C34 0.1564(6) 0.0651(5) 0.3022(3) 0.097(2) Uani d . 1 . .
    H H34A 0.2268 0.0814 0.2791 0.116 Uiso calc R 1 . .
    H H34B 0.1145 0.0216 0.2754 0.116 Uiso calc R 1 . .
    C C35 0.0839(7) 0.1488(6) 0.3112(3) 0.115(3) Uani d . 1 . .
    H H35 0.1070 0.1871 0.3451 0.138 Uiso calc . 1 . .
    C C36 -0.0068(8) 0.1762(9) 0.2788(4) 0.148(4) Uani d . 1 . .
    C C37 -0.0607(10) 0.2708(9) 0.2936(6) 0.228(7) Uani d . 1 . .
    H H37A -0.0223 0.2976 0.3306 0.342 Uiso calc R 1 . .
    H H37B -0.1415 0.2637 0.3032 0.342 Uiso calc R 1 . .
    H H37C -0.0516 0.3098 0.2563 0.342 Uiso calc R 1 . .
    C C38 -0.0624(9) 0.1254(12) 0.2261(5) 0.227(7) Uani d . 1 . .
    H H38A -0.0495 0.0613 0.2323 0.340 Uiso calc R 1 . .
    H H38B -0.0304 0.1440 0.1849 0.340 Uiso calc R 1 . .
    H H38C -0.1440 0.1376 0.2265 0.340 Uiso calc R 1 . .
loop_
    _atom_site_aniso_label
    _atom_site_aniso_U_11
    _atom_site_aniso_U_22
    _atom_site_aniso_U_33
    _atom_site_aniso_U_12
    _atom_site_aniso_U_13
    _atom_site_aniso_U_23
    O1 0.087(3) 0.066(2) 0.101(3) 0.012(2) -0.018(2) 0.011(2)
    O2 0.069(2) 0.078(2) 0.063(2) -0.0018(19) -0.0079(18) 0.0034(18)
    O3 0.085(3) 0.091(3) 0.060(2) -0.003(2) -0.0164(19) -0.0014(19)
    O4 0.074(3) 0.070(2) 0.107(3) 0.013(2) -0.021(2) 0.003(2)
    O5 0.100(4) 0.067(3) 0.239(7) -0.021(3) -0.020(4) 0.030(4)
    C1 0.057(3) 0.064(3) 0.062(3) -0.012(2) -0.007(2) 0.007(3)
    C2 0.057(3) 0.049(3) 0.060(3) -0.005(2) -0.006(2) 0.005(2)
    C3 0.062(3) 0.047(2) 0.064(3) -0.007(2) -0.009(2) 0.006(2)
    C4 0.068(3) 0.048(3) 0.064(3) -0.007(2) -0.012(3) 0.002(2)
    C5 0.067(3) 0.050(2) 0.065(3) -0.007(2) 0.001(2) 0.002(2)
    C6 0.061(3) 0.061(3) 0.081(4) -0.013(2) 0.003(3) 0.009(3)
    C7 0.078(4) 0.052(3) 0.079(3) -0.022(3) -0.009(3) 0.003(3)
    C8 0.071(3) 0.065(3) 0.076(3) -0.020(3) -0.012(3) -0.001(3)
    C9 0.059(3) 0.051(3) 0.078(3) -0.012(2) -0.010(3) 0.008(2)
    C10 0.061(3) 0.064(3) 0.063(3) 0.003(3) -0.014(2) -0.005(2)
    C11 0.055(3) 0.065(3) 0.068(3) -0.001(3) -0.013(2) 0.000(3)
    C12 0.053(3) 0.067(3) 0.097(4) -0.013(3) -0.012(3) 0.002(3)
    C13 0.072(4) 0.067(4) 0.122(5) -0.021(3) -0.016(4) 0.011(4)
    C14 0.081(5) 0.084(4) 0.121(5) -0.036(4) -0.004(4) 0.007(4)
    C15 0.058(4) 0.122(6) 0.132(6) -0.026(4) -0.007(4) -0.010(5)
    C16 0.063(4) 0.094(4) 0.100(4) -0.008(3) -0.011(3) -0.006(4)
    C17 0.080(4) 0.071(3) 0.086(4) 0.005(3) 0.011(3) -0.001(3)
    C18 0.073(4) 0.063(3) 0.104(4) 0.000(3) -0.002(3) -0.015(3)
    C19 0.092(5) 0.073(4) 0.085(4) 0.004(3) -0.001(3) -0.014(3)
    C20 0.130(6) 0.068(4) 0.131(6) -0.007(4) 0.005(5) -0.024(4)
    C21 0.101(6) 0.109(5) 0.209(9) 0.009(5) 0.045(6) -0.063(6)
    C22 0.070(4) 0.083(4) 0.114(5) -0.023(3) 0.002(3) 0.014(4)
    C23 0.104(5) 0.071(4) 0.075(4) -0.012(3) 0.004(3) 0.019(3)
    C24 0.092(4) 0.049(3) 0.087(4) 0.005(3) 0.006(3) 0.008(3)
    C25 0.102(5) 0.052(3) 0.117(5) -0.013(3) -0.009(4) 0.001(3)
    C26 0.076(4) 0.087(4) 0.106(5) 0.013(4) 0.006(4) 0.023(4)
    C27 0.101(6) 0.105(6) 0.268(12) 0.010(5) 0.000(6) 0.101(7)
    C28 0.083(5) 0.155(7) 0.104(5) 0.037(5) -0.009(4) -0.002(5)
    C29 0.073(4) 0.098(4) 0.070(3) -0.006(3) -0.021(3) 0.007(3)
    C30 0.081(4) 0.076(3) 0.057(3) -0.005(3) -0.006(3) 0.008(3)
    C31 0.076(4) 0.073(3) 0.058(3) 0.001(3) -0.004(2) 0.000(3)
    C32 0.098(5) 0.131(6) 0.089(4) -0.014(5) 0.014(4) 0.019(4)
    C33 0.142(7) 0.106(5) 0.089(4) 0.026(5) -0.028(4) -0.031(4)
    C34 0.108(5) 0.110(5) 0.072(4) 0.004(4) -0.007(3) 0.019(3)
    C35 0.122(6) 0.141(6) 0.083(4) 0.032(5) -0.007(4) 0.035(4)
    C36 0.114(6) 0.238(11) 0.092(6) 0.032(7) 0.018(5) 0.074(7)
    C37 0.211(12) 0.315(17) 0.158(9) 0.171(13) 0.044(8) 0.097(10)
    C38 0.115(8) 0.43(2) 0.132(8) -0.039(12) -0.033(7) 0.045(12)
_geom_special_details
;
All e.s.d.'s (except the e.s.d. in the dihedral angle between two l.s. planes)
are estimated using the full covariance matrix. The cell e.s.d.'s are taken
into account individually in the estimation of e.s.d.'s in distances, angles
and torsion angles; correlations between e.s.d.'s in cell parameters are only
used when they are defined by crystal symmetry. An approximate (isotropic)
treatment of cell e.s.d.'s is used for estimating e.s.d.'s involving l.s.
planes.
;
loop_
    _geom_bond_atom_site_label_1
    _geom_bond_atom_site_label_2
    _geom_bond_site_symmetry_2
    _geom_bond_distance
    _geom_bond_publ_flag
    O1 C9 . 1.219(6) ?
    O2 C2 . 1.337(6) ?
    O2 C31 . 1.500(6) ?
    O3 C4 . 1.221(5) ?
    O4 C10 . 1.218(6) ?
    O5 C13 . 1.359(8) ?
    O5 H5 . 0.8200 ?
    C1 C9 . 1.517(7) ?
    C1 C2 . 1.527(7) ?
    C1 C29 . 1.544(7) ?
    C1 C8 . 1.563(7) ?
    C2 C3 . 1.352(6) ?
    C3 C4 . 1.460(7) ?
    C3 C10 . 1.515(7) ?
    C4 C5 . 1.556(7) ?
    C5 C9 . 1.526(7) ?
    C5 C17 . 1.544(7) ?
    C5 C6 . 1.612(7) ?
    C6 C23 . 1.528(7) ?
    C6 C7 . 1.556(7) ?
    C6 C22 . 1.558(8) ?
    C7 C8 . 1.549(7) ?
    C7 C24 . 1.581(8) ?
    C7 H7 . 0.9800 ?
    C8 H8A . 0.9700 ?
    C8 H8B . 0.9700 ?
    C10 C11 . 1.482(7) ?
    C11 C12 . 1.363(7) ?
    C11 C16 . 1.411(8) ?
    C12 C13 . 1.393(7) ?
    C12 H12 . 0.9300 ?
    C13 C14 . 1.370(9) ?
    C14 C15 . 1.366(9) ?
    C14 H14 . 0.9300 ?
    C15 C16 . 1.391(9) ?
    C15 H15 . 0.9300 ?
    C16 H16 . 0.9300 ?
    C17 C18 . 1.500(8) ?
    C17 H17A . 0.9700 ?
    C17 H17B . 0.9700 ?
    C18 C19 . 1.314(8) ?
    C18 H18 . 0.9300 ?
    C19 C21 . 1.501(10) ?
    C19 C20 . 1.522(9) ?
    C20 H20A . 0.9600 ?
    C20 H20B . 0.9600 ?
    C20 H20C . 0.9600 ?
    C21 H21A . 0.9600 ?
    C21 H21B . 0.9600 ?
    C21 H21C . 0.9600 ?
    C22 H22A . 0.9600 ?
    C22 H22B . 0.9600 ?
    C22 H22C . 0.9600 ?
    C23 H23A . 0.9600 ?
    C23 H23B . 0.9600 ?
    C23 H23C . 0.9600 ?
    C24 C25 . 1.485(7) ?
    C24 H24A . 0.9700 ?
    C24 H24B . 0.9700 ?
    C25 C26 . 1.338(9) ?
    C25 H25 . 0.9300 ?
    C26 C28 . 1.487(10) ?
    C26 C27 . 1.503(10) ?
    C27 H27A . 0.9600 ?
    C27 H27B . 0.9600 ?
    C27 H27C . 0.9600 ?
    C28 H28A . 0.9600 ?
    C28 H28B . 0.9600 ?
    C28 H28C . 0.9600 ?
    C29 C30 . 1.527(8) ?
    C29 H29A . 0.9700 ?
    C29 H29B . 0.9700 ?
    C30 C31 . 1.516(8) ?
    C30 C34 . 1.529(8) ?
    C30 H30 . 0.9800 ?
    C31 C32 . 1.499(9) ?
    C31 C33 . 1.515(8) ?
    C32 H32A . 0.9600 ?
    C32 H32B . 0.9600 ?
    C32 H32C . 0.9600 ?
    C33 H33A . 0.9600 ?
    C33 H33B . 0.9600 ?
    C33 H33C . 0.9600 ?
    C34 C35 . 1.498(10) ?
    C34 H34A . 0.9700 ?
    C34 H34B . 0.9700 ?
    C35 C36 . 1.304(11) ?
    C35 H35 . 0.9300 ?
    C36 C38 . 1.459(15) ?
    C36 C37 . 1.551(15) ?
    C37 H37A . 0.9600 ?
    C37 H37B . 0.9600 ?
    C37 H37C . 0.9600 ?
    C38 H38A . 0.9600 ?
    C38 H38B . 0.9600 ?
    C38 H38C . 0.9600 ?
loop_
    _geom_angle_atom_site_label_1
    _geom_angle_atom_site_label_2
    _geom_angle_atom_site_label_3
    _geom_angle_site_symmetry_1
    _geom_angle_site_symmetry_3
    _geom_angle
    _geom_angle_publ_flag
    C2 O2 C31 . . 120.3(4) ?
    C13 O5 H5 . . 109.5 ?
    C9 C1 C2 . . 106.3(4) ?
    C9 C1 C29 . . 112.7(4) ?
    C2 C1 C29 . . 109.9(4) ?
    C9 C1 C8 . . 106.8(4) ?
    C2 C1 C8 . . 110.5(4) ?
    C29 C1 C8 . . 110.5(4) ?
    O2 C2 C3 . . 117.5(4) ?
    O2 C2 C1 . . 119.1(4) ?
    C3 C2 C1 . . 123.3(4) ?
    C2 C3 C4 . . 121.7(4) ?
    C2 C3 C10 . . 120.6(4) ?
    C4 C3 C10 . . 117.5(4) ?
    O3 C4 C3 . . 121.0(5) ?
    O3 C4 C5 . . 120.2(5) ?
    C3 C4 C5 . . 118.8(4) ?
    C9 C5 C17 . . 111.1(4) ?
    C9 C5 C4 . . 108.3(4) ?
    C17 C5 C4 . . 108.5(4) ?
    C9 C5 C6 . . 106.2(4) ?
    C17 C5 C6 . . 112.8(4) ?
    C4 C5 C6 . . 109.8(4) ?
    C23 C6 C7 . . 110.1(4) ?
    C23 C6 C22 . . 108.2(5) ?
    C7 C6 C22 . . 108.3(5) ?
    C23 C6 C5 . . 111.1(4) ?
    C7 C6 C5 . . 111.3(4) ?
    C22 C6 C5 . . 107.8(5) ?
    C8 C7 C6 . . 111.9(4) ?
    C8 C7 C24 . . 112.6(4) ?
    C6 C7 C24 . . 116.6(4) ?
    C8 C7 H7 . . 104.8 ?
    C6 C7 H7 . . 104.8 ?
    C24 C7 H7 . . 104.8 ?
    C7 C8 C1 . . 115.4(4) ?
    C7 C8 H8A . . 108.4 ?
    C1 C8 H8A . . 108.4 ?
    C7 C8 H8B . . 108.4 ?
    C1 C8 H8B . . 108.4 ?
    H8A C8 H8B . . 107.5 ?
    O1 C9 C1 . . 123.1(5) ?
    O1 C9 C5 . . 121.7(5) ?
    C1 C9 C5 . . 115.2(4) ?
    O4 C10 C11 . . 122.2(5) ?
    O4 C10 C3 . . 121.2(5) ?
    C11 C10 C3 . . 116.5(4) ?
    C12 C11 C16 . . 119.2(5) ?
    C12 C11 C10 . . 121.9(4) ?
    C16 C11 C10 . . 118.9(5) ?
    C11 C12 C13 . . 121.3(5) ?
    C11 C12 H12 . . 119.3 ?
    C13 C12 H12 . . 119.3 ?
    O5 C13 C14 . . 123.9(6) ?
    O5 C13 C12 . . 116.7(5) ?
    C14 C13 C12 . . 119.4(6) ?
    C15 C14 C13 . . 120.2(6) ?
    C15 C14 H14 . . 119.9 ?
    C13 C14 H14 . . 119.9 ?
    C14 C15 C16 . . 121.3(6) ?
    C14 C15 H15 . . 119.4 ?
    C16 C15 H15 . . 119.4 ?
    C15 C16 C11 . . 118.5(6) ?
    C15 C16 H16 . . 120.7 ?
    C11 C16 H16 . . 120.7 ?
    C18 C17 C5 . . 114.9(5) ?
    C18 C17 H17A . . 108.5 ?
    C5 C17 H17A . . 108.5 ?
    C18 C17 H17B . . 108.5 ?
    C5 C17 H17B . . 108.5 ?
    H17A C17 H17B . . 107.5 ?
    C19 C18 C17 . . 126.1(6) ?
    C19 C18 H18 . . 116.9 ?
    C17 C18 H18 . . 116.9 ?
    C18 C19 C21 . . 124.0(6) ?
    C18 C19 C20 . . 119.8(6) ?
    C21 C19 C20 . . 116.2(6) ?
    C19 C20 H20A . . 109.5 ?
    C19 C20 H20B . . 109.5 ?
    H20A C20 H20B . . 109.5 ?
    C19 C20 H20C . . 109.5 ?
    H20A C20 H20C . . 109.5 ?
    H20B C20 H20C . . 109.5 ?
    C19 C21 H21A . . 109.5 ?
    C19 C21 H21B . . 109.5 ?
    H21A C21 H21B . . 109.5 ?
    C19 C21 H21C . . 109.5 ?
    H21A C21 H21C . . 109.5 ?
    H21B C21 H21C . . 109.5 ?
    C6 C22 H22A . . 109.5 ?
    C6 C22 H22B . . 109.5 ?
    H22A C22 H22B . . 109.5 ?
    C6 C22 H22C . . 109.5 ?
    H22A C22 H22C . . 109.5 ?
    H22B C22 H22C . . 109.5 ?
    C6 C23 H23A . . 109.5 ?
    C6 C23 H23B . . 109.5 ?
    H23A C23 H23B . . 109.5 ?
    C6 C23 H23C . . 109.5 ?
    H23A C23 H23C . . 109.5 ?
    H23B C23 H23C . . 109.5 ?
    C25 C24 C7 . . 113.8(5) ?
    C25 C24 H24A . . 108.8 ?
    C7 C24 H24A . . 108.8 ?
    C25 C24 H24B . . 108.8 ?
    C7 C24 H24B . . 108.8 ?
    H24A C24 H24B . . 107.7 ?
    C26 C25 C24 . . 127.2(6) ?
    C26 C25 H25 . . 116.4 ?
    C24 C25 H25 . . 116.4 ?
    C25 C26 C28 . . 124.0(6) ?
    C25 C26 C27 . . 120.1(7) ?
    C28 C26 C27 . . 115.9(7) ?
    C26 C27 H27A . . 109.5 ?
    C26 C27 H27B . . 109.5 ?
    H27A C27 H27B . . 109.5 ?
    C26 C27 H27C . . 109.5 ?
    H27A C27 H27C . . 109.5 ?
    H27B C27 H27C . . 109.5 ?
    C26 C28 H28A . . 109.5 ?
    C26 C28 H28B . . 109.5 ?
    H28A C28 H28B . . 109.5 ?
    C26 C28 H28C . . 109.5 ?
    H28A C28 H28C . . 109.5 ?
    H28B C28 H28C . . 109.5 ?
    C30 C29 C1 . . 112.3(4) ?
    C30 C29 H29A . . 109.1 ?
    C1 C29 H29A . . 109.1 ?
    C30 C29 H29B . . 109.1 ?
    C1 C29 H29B . . 109.1 ?
    H29A C29 H29B . . 107.9 ?
    C31 C30 C29 . . 110.2(5) ?
    C31 C30 C34 . . 113.8(5) ?
    C29 C30 C34 . . 111.0(5) ?
    C31 C30 H30 . . 107.2 ?
    C29 C30 H30 . . 107.2 ?
    C34 C30 H30 . . 107.2 ?
    O2 C31 C32 . . 102.5(4) ?
    O2 C31 C30 . . 108.4(4) ?
    C32 C31 C30 . . 113.4(5) ?
    O2 C31 C33 . . 106.1(5) ?
    C32 C31 C33 . . 111.1(5) ?
    C30 C31 C33 . . 114.3(5) ?
    C31 C32 H32A . . 109.5 ?
    C31 C32 H32B . . 109.5 ?
    H32A C32 H32B . . 109.5 ?
    C31 C32 H32C . . 109.5 ?
    H32A C32 H32C . . 109.5 ?
    H32B C32 H32C . . 109.5 ?
    C31 C33 H33A . . 109.5 ?
    C31 C33 H33B . . 109.5 ?
    H33A C33 H33B . . 109.5 ?
    C31 C33 H33C . . 109.5 ?
    H33A C33 H33C . . 109.5 ?
    H33B C33 H33C . . 109.5 ?
    C35 C34 C30 . . 112.1(5) ?
    C35 C34 H34A . . 109.2 ?
    C30 C34 H34A . . 109.2 ?
    C35 C34 H34B . . 109.2 ?
    C30 C34 H34B . . 109.2 ?
    H34A C34 H34B . . 107.9 ?
    C36 C35 C34 . . 129.7(9) ?
    C36 C35 H35 . . 115.2 ?
    C34 C35 H35 . . 115.2 ?
    C35 C36 C38 . . 125.0(12) ?
    C35 C36 C37 . . 119.9(11) ?
    C38 C36 C37 . . 115.0(9) ?
    C36 C37 H37A . . 109.5 ?
    C36 C37 H37B . . 109.5 ?
    H37A C37 H37B . . 109.5 ?
    C36 C37 H37C . . 109.5 ?
    H37A C37 H37C . . 109.5 ?
    H37B C37 H37C . . 109.5 ?
    C36 C38 H38A . . 109.5 ?
    C36 C38 H38B . . 109.5 ?
    H38A C38 H38B . . 109.5 ?
    C36 C38 H38C . . 109.5 ?
    H38A C38 H38C . . 109.5 ?
    H38B C38 H38C . . 109.5 ?
loop_
    _geom_torsion_atom_site_label_1
    _geom_torsion_atom_site_label_2
    _geom_torsion_atom_site_label_3
    _geom_torsion_atom_site_label_4
    _geom_torsion_site_symmetry_1
    _geom_torsion_site_symmetry_2
    _geom_torsion_site_symmetry_3
    _geom_torsion_site_symmetry_4
    _geom_torsion
    _geom_torsion_publ_flag
    C31 O2 C2 C3 . . . . -142.2(4) ?
    C31 O2 C2 C1 . . . . 42.4(6) ?
    C9 C1 C2 O2 . . . . -157.5(4) ?
    C29 C1 C2 O2 . . . . -35.2(6) ?
    C8 C1 C2 O2 . . . . 87.0(5) ?
    C9 C1 C2 C3 . . . . 27.3(6) ?
    C29 C1 C2 C3 . . . . 149.6(5) ?
    C8 C1 C2 C3 . . . . -88.2(6) ?
    O2 C2 C3 C4 . . . . -171.5(4) ?
    C1 C2 C3 C4 . . . . 3.8(7) ?
    O2 C2 C3 C10 . . . . 4.2(6) ?
    C1 C2 C3 C10 . . . . 179.5(4) ?
    C2 C3 C4 O3 . . . . 174.5(5) ?
    C10 C3 C4 O3 . . . . -1.4(7) ?
    C2 C3 C4 C5 . . . . -7.9(6) ?
    C10 C3 C4 C5 . . . . 176.2(4) ?
    O3 C4 C5 C9 . . . . 157.9(4) ?
    C3 C4 C5 C9 . . . . -19.7(6) ?
    O3 C4 C5 C17 . . . . 37.2(6) ?
    C3 C4 C5 C17 . . . . -140.4(4) ?
    O3 C4 C5 C6 . . . . -86.6(6) ?
    C3 C4 C5 C6 . . . . 95.8(5) ?
    C9 C5 C6 C23 . . . . 179.1(4) ?
    C17 C5 C6 C23 . . . . -58.9(6) ?
    C4 C5 C6 C23 . . . . 62.2(5) ?
    C9 C5 C6 C7 . . . . 56.0(5) ?
    C17 C5 C6 C7 . . . . 178.0(4) ?
    C4 C5 C6 C7 . . . . -60.8(5) ?
    C9 C5 C6 C22 . . . . -62.6(6) ?
    C17 C5 C6 C22 . . . . 59.4(6) ?
    C4 C5 C6 C22 . . . . -179.4(4) ?
    C23 C6 C7 C8 . . . . -174.4(4) ?
    C22 C6 C7 C8 . . . . 67.6(5) ?
    C5 C6 C7 C8 . . . . -50.8(6) ?
    C23 C6 C7 C24 . . . . -42.8(6) ?
    C22 C6 C7 C24 . . . . -160.8(4) ?
    C5 C6 C7 C24 . . . . 80.8(5) ?
    C6 C7 C8 C1 . . . . 49.5(6) ?
    C24 C7 C8 C1 . . . . -84.1(6) ?
    C9 C1 C8 C7 . . . . -51.4(6) ?
    C2 C1 C8 C7 . . . . 63.8(6) ?
    C29 C1 C8 C7 . . . . -174.3(5) ?
    C2 C1 C9 O1 . . . . 124.2(5) ?
    C29 C1 C9 O1 . . . . 3.7(6) ?
    C8 C1 C9 O1 . . . . -117.8(5) ?
    C2 C1 C9 C5 . . . . -57.3(5) ?
    C29 C1 C9 C5 . . . . -177.8(4) ?
    C8 C1 C9 C5 . . . . 60.7(5) ?
    C17 C5 C9 O1 . . . . -8.3(6) ?
    C4 C5 C9 O1 . . . . -127.4(5) ?
    C6 C5 C9 O1 . . . . 114.7(5) ?
    C17 C5 C9 C1 . . . . 173.2(4) ?
    C4 C5 C9 C1 . . . . 54.1(5) ?
    C6 C5 C9 C1 . . . . -63.8(5) ?
    C2 C3 C10 O4 . . . . -89.8(6) ?
    C4 C3 C10 O4 . . . . 86.0(6) ?
    C2 C3 C10 C11 . . . . 88.8(6) ?
    C4 C3 C10 C11 . . . . -95.3(5) ?
    O4 C10 C11 C12 . . . . -177.7(5) ?
    C3 C10 C11 C12 . . . . 3.6(7) ?
    O4 C10 C11 C16 . . . . 2.6(8) ?
    C3 C10 C11 C16 . . . . -176.0(5) ?
    C16 C11 C12 C13 . . . . 0.7(9) ?
    C10 C11 C12 C13 . . . . -179.0(5) ?
    C11 C12 C13 O5 . . . . 179.7(6) ?
    C11 C12 C13 C14 . . . . 0.8(10) ?
    O5 C13 C14 C15 . . . . 179.2(7) ?
    C12 C13 C14 C15 . . . . -2.0(11) ?
    C13 C14 C15 C16 . . . . 1.7(12) ?
    C14 C15 C16 C11 . . . . -0.3(10) ?
    C12 C11 C16 C15 . . . . -0.9(9) ?
    C10 C11 C16 C15 . . . . 178.7(5) ?
    C9 C5 C17 C18 . . . . -65.5(6) ?
    C4 C5 C17 C18 . . . . 53.4(6) ?
    C6 C5 C17 C18 . . . . 175.3(5) ?
    C5 C17 C18 C19 . . . . 146.8(6) ?
    C17 C18 C19 C21 . . . . -2.5(11) ?
    C17 C18 C19 C20 . . . . 179.4(6) ?
    C8 C7 C24 C25 . . . . -127.5(5) ?
    C6 C7 C24 C25 . . . . 101.2(6) ?
    C7 C24 C25 C26 . . . . -132.7(7) ?
    C24 C25 C26 C28 . . . . 4.3(11) ?
    C24 C25 C26 C27 . . . . -176.1(7) ?
    C9 C1 C29 C30 . . . . 103.1(5) ?
    C2 C1 C29 C30 . . . . -15.3(6) ?
    C8 C1 C29 C30 . . . . -137.5(5) ?
    C1 C29 C30 C31 . . . . 59.5(6) ?
    C1 C29 C30 C34 . . . . -173.6(5) ?
    C2 O2 C31 C32 . . . . 124.8(5) ?
    C2 O2 C31 C30 . . . . 4.5(6) ?
    C2 O2 C31 C33 . . . . -118.6(5) ?
    C29 C30 C31 O2 . . . . -53.9(5) ?
    C34 C30 C31 O2 . . . . -179.2(5) ?
    C29 C30 C31 C32 . . . . -167.0(5) ?
    C34 C30 C31 C32 . . . . 67.7(7) ?
    C29 C30 C31 C33 . . . . 64.2(6) ?
    C34 C30 C31 C33 . . . . -61.1(7) ?
    C31 C30 C34 C35 . . . . -159.6(6) ?
    C29 C30 C34 C35 . . . . 75.5(7) ?
    C30 C34 C35 C36 . . . . -137.6(9) ?
    C34 C35 C36 C38 . . . . 3.4(15) ?
    C34 C35 C36 C37 . . . . -174.3(8) ?
loop_
    _geom_hbond_atom_site_label_D
    _geom_hbond_atom_site_label_H
    _geom_hbond_atom_site_label_A
    _geom_hbond_site_symmetry_A
    _geom_hbond_distance_DH
    _geom_hbond_distance_HA
    _geom_hbond_distance_DA
    _geom_hbond_angle_DHA
    _geom_hbond_publ_flag
    O5 H5 O1 4_556 0.82 2.05 2.785(6) 149.7 y
_iucr_refine_instructions_details
;
TITL 9febc-o in P2(1)2(1)2(1)
CELL  0.71073  11.5607  14.6567  20.4572   90.000   90.000   90.000
ZERR     4.00   0.0052   0.0070   0.0097    0.000    0.000    0.000
LATT  -1
SYMM  1/2 - X, - Y, 1/2 + Z
SYMM  - X, 1/2 + Y, 1/2 - Z
SYMM  1/2 + X, 1/2 - Y, - Z
SFAC  C    H    O
UNIT  152  200  20
MERG   4
FMAP   2
PLAN   5
BOND   $H
EQIV $1 x+1/2, -y+1/2, -z+1
HTAB  O5 O1_$1
ACTA
WPDB -2
CONF
L.S.   8
TEMP     20.00
OMIT 1 1 0
WGHT    0.131500
FVAR       0.46101
MOLE 1
O1    3   -0.010452    0.053638    0.506770    11.00000    0.08709    0.06564 =
         0.10067    0.01075   -0.01817    0.01187
O2    3    0.312545   -0.082494    0.429856    11.00000    0.06906    0.07831 =
         0.06286    0.00337   -0.00792   -0.00184
O3    3    0.252862   -0.043976    0.651772    11.00000    0.08505    0.09107 =
         0.06008   -0.00137   -0.01636   -0.00263
O4    3    0.466752   -0.123236    0.560859    11.00000    0.07381    0.06975 =
         0.10707    0.00273   -0.02108    0.01290
O5    3    0.400327    0.272493    0.514975    11.00000    0.10013    0.06686 =
         0.23884    0.03004   -0.01987   -0.02050
AFIX 147
H5    2    0.437551    0.319095    0.522004    11.00000   -1.50000
AFIX   0
C1    1    0.109013   -0.067912    0.465088    11.00000    0.05722    0.06449 =
         0.06175    0.00705   -0.00737   -0.01165
C2    1    0.238868   -0.065743    0.478750    11.00000    0.05720    0.04882 =
         0.05980    0.00507   -0.00600   -0.00530
C3    1    0.284035   -0.053941    0.539148    11.00000    0.06166    0.04726 =
         0.06366    0.00642   -0.00918   -0.00670
C4    1    0.210705   -0.047783    0.597099    11.00000    0.06766    0.04836 =
         0.06434    0.00201   -0.01244   -0.00686
C5    1    0.077279   -0.042223    0.588040    11.00000    0.06732    0.04958 =
         0.06454    0.00219    0.00130   -0.00704
C6    1    0.021457   -0.142554    0.594897    11.00000    0.06082    0.06125 =
         0.08129    0.00931    0.00306   -0.01265
C7    1    0.069718   -0.208519    0.541919    11.00000    0.07783    0.05171 =
         0.07913    0.00254   -0.00882   -0.02184
AFIX  13
H7    2    0.015803   -0.260115    0.541629    11.00000   -1.20000
AFIX   0
C8    1    0.061076   -0.167115    0.472407    11.00000    0.07135    0.06530 =
         0.07585   -0.00147   -0.01189   -0.01958
AFIX  23
H8A   2   -0.019529   -0.167257    0.459241    11.00000   -1.20000
H8B   2    0.102748   -0.206437    0.442407    11.00000   -1.20000
AFIX   0
C9    1    0.052475   -0.011119    0.518241    11.00000    0.05873    0.05051 =
         0.07833    0.00808   -0.01014   -0.01153
C10   1    0.413792   -0.053216    0.549387    11.00000    0.06051    0.06362 =
         0.06259   -0.00467   -0.01419    0.00341
C11   1    0.472381    0.036326    0.543209    11.00000    0.05460    0.06530 =
         0.06840    0.00027   -0.01253   -0.00058
C12   1    0.412175    0.114854    0.532553    11.00000    0.05308    0.06732 =
         0.09707    0.00219   -0.01163   -0.01274
AFIX  43
H12   2    0.331934    0.112632    0.529740    11.00000   -1.20000
AFIX   0
C13   1    0.468371    0.198392    0.525788    11.00000    0.07177    0.06728 =
         0.12172    0.01076   -0.01636   -0.02066
C14   1    0.586641    0.201669    0.529157    11.00000    0.08071    0.08435 =
         0.12077    0.00724   -0.00435   -0.03613
AFIX  43
H14   2    0.624891    0.256899    0.523355    11.00000   -1.20000
AFIX   0
C15   1    0.648548    0.124022    0.541017    11.00000    0.05765    0.12182 =
         0.13179   -0.00998   -0.00740   -0.02559
AFIX  43
H15   2    0.728659    0.127398    0.544373    11.00000   -1.20000
AFIX   0
C16   1    0.594026    0.039993    0.548170    11.00000    0.06270    0.09435 =
         0.10043   -0.00557   -0.01134   -0.00788
AFIX  43
H16   2    0.636815   -0.012602    0.556049    11.00000   -1.20000
AFIX   0
C17   1    0.028420    0.026236    0.638350    11.00000    0.07979    0.07069 =
         0.08630   -0.00128    0.01115    0.00525
AFIX  23
H17A  2   -0.053702    0.033749    0.630253    11.00000   -1.20000
H17B  2    0.037049    0.000363    0.681719    11.00000   -1.20000
AFIX   0
C18   1    0.084380    0.118560    0.637580    11.00000    0.07286    0.06321 =
         0.10446   -0.01514   -0.00205    0.00022
AFIX  41
H18   2    0.162663    0.120723    0.627228    11.00000   -1.20000
AFIX   0
C19   1    0.033232    0.196658    0.650152    11.00000    0.09201    0.07304 =
         0.08481   -0.01439   -0.00150    0.00445
C20   1    0.102736    0.284824    0.648016    11.00000    0.12960    0.06798 =
         0.13098   -0.02391    0.00488   -0.00664
AFIX 137
H20A  2    0.177526    0.272987    0.629472    11.00000   -1.50000
H20B  2    0.111752    0.308178    0.691562    11.00000   -1.50000
H20C  2    0.062760    0.328907    0.621667    11.00000   -1.50000
AFIX   0
C21   1   -0.093318    0.206217    0.665107    11.00000    0.10061    0.10913 =
         0.20857   -0.06343    0.04508    0.00887
AFIX 137
H21A  2   -0.131502    0.149049    0.657428    11.00000   -1.50000
H21B  2   -0.126382    0.252218    0.637416    11.00000   -1.50000
H21C  2   -0.102996    0.223495    0.710041    11.00000   -1.50000
AFIX   0
C22   1   -0.111639   -0.133558    0.584715    11.00000    0.06992    0.08323 =
         0.11363    0.01385    0.00249   -0.02290
AFIX  33
H22A  2   -0.126797   -0.109277    0.541982    11.00000   -1.50000
H22B  2   -0.143079   -0.093308    0.617194    11.00000   -1.50000
H22C  2   -0.147034   -0.192548    0.588697    11.00000   -1.50000
AFIX   0
C23   1    0.042631   -0.181919    0.663039    11.00000    0.10393    0.07094 =
         0.07459    0.01919    0.00415   -0.01174
AFIX  33
H23A  2    0.124314   -0.187956    0.670294    11.00000   -1.50000
H23B  2    0.006590   -0.240749    0.666321    11.00000   -1.50000
H23C  2    0.010286   -0.141777    0.695303    11.00000   -1.50000
AFIX   0
C24   1    0.192081   -0.252487    0.555978    11.00000    0.09196    0.04905 =
         0.08716    0.00759    0.00554    0.00500
AFIX  23
H24A  2    0.237464   -0.251077    0.516110    11.00000   -1.20000
H24B  2    0.231972   -0.215634    0.588273    11.00000   -1.20000
AFIX   0
C25   1    0.186156   -0.348040    0.579924    11.00000    0.10247    0.05201 =
         0.11728    0.00149   -0.00889   -0.01306
AFIX  41
H25   2    0.137874   -0.387323    0.556901    11.00000   -1.20000
AFIX   0
C26   1    0.242561   -0.383887    0.630939    11.00000    0.07591    0.08716 =
         0.10569    0.02350    0.00591    0.01304
C27   1    0.232051   -0.483941    0.645814    11.00000    0.10149    0.10539 =
         0.26817    0.10096   -0.00013    0.01034
AFIX 137
H27A  2    0.181853   -0.512141    0.614362    11.00000   -1.50000
H27B  2    0.200483   -0.491784    0.688853    11.00000   -1.50000
H27C  2    0.307103   -0.511820    0.643731    11.00000   -1.50000
AFIX   0
C28   1    0.317100   -0.330275    0.676039    11.00000    0.08337    0.15462 =
         0.10370   -0.00191   -0.00936    0.03665
AFIX 137
H28A  2    0.303777   -0.266321    0.669260    11.00000   -1.50000
H28B  2    0.396880   -0.344049    0.667546    11.00000   -1.50000
H28C  2    0.298766   -0.345845    0.720428    11.00000   -1.50000
AFIX   0
C29   1    0.084560   -0.030915    0.395788    11.00000    0.07324    0.09847 =
         0.06955    0.00691   -0.02118   -0.00623
AFIX  23
H29A  2    0.065012   -0.081435    0.367220    11.00000   -1.20000
H29B  2    0.018434    0.009756    0.397458    11.00000   -1.20000
AFIX   0
C30   1    0.187889    0.020327    0.367297    11.00000    0.08144    0.07620 =
         0.05690    0.00841   -0.00613   -0.00517
AFIX  13
H30   2    0.207223    0.069445    0.397910    11.00000   -1.20000
AFIX   0
C31   1    0.292148   -0.042181    0.363441    11.00000    0.07584    0.07251 =
         0.05778   -0.00023   -0.00379    0.00121
C32   1    0.403290    0.007347    0.350480    11.00000    0.09839    0.13141 =
         0.08938    0.01891    0.01434   -0.01434
AFIX  33
H32A  2    0.465563   -0.035828    0.347869    11.00000   -1.50000
H32B  2    0.418053    0.049607    0.385349    11.00000   -1.50000
H32C  2    0.397413    0.039975    0.309926    11.00000   -1.50000
AFIX   0
C33   1    0.277427   -0.122184    0.317258    11.00000    0.14244    0.10571 =
         0.08911   -0.03088   -0.02809    0.02566
AFIX  33
H33A  2    0.205914   -0.152783    0.326657    11.00000   -1.50000
H33B  2    0.340611   -0.163955    0.322879    11.00000   -1.50000
H33C  2    0.276430   -0.100494    0.272982    11.00000   -1.50000
AFIX   0
C34   1    0.156408    0.065106    0.302150    11.00000    0.10800    0.11032 =
         0.07151    0.01870   -0.00661    0.00446
AFIX  23
H34A  2    0.226816    0.081366    0.279142    11.00000   -1.20000
H34B  2    0.114464    0.021616    0.275399    11.00000   -1.20000
AFIX   0
C35   1    0.083882    0.148844    0.311232    11.00000    0.12211    0.14078 =
         0.08308    0.03523   -0.00695    0.03205
AFIX  41
H35   2    0.106993    0.187070    0.345085    11.00000   -1.20000
AFIX   0
C36   1   -0.006783    0.176158    0.278785    11.00000    0.11384    0.23814 =
         0.09169    0.07412    0.01802    0.03153
C37   1   -0.060682    0.270836    0.293605    11.00000    0.21064    0.31509 =
         0.15805    0.09730    0.04397    0.17058
AFIX 137
H37A  2   -0.022304    0.297566    0.330551    11.00000   -1.50000
H37B  2   -0.141469    0.263705    0.303184    11.00000   -1.50000
H37C  2   -0.051633    0.309835    0.256251    11.00000   -1.50000
AFIX   0
C38   1   -0.062438    0.125404    0.226112    11.00000    0.11481    0.43272 =
         0.13216    0.04490   -0.03311   -0.03893
AFIX 137
H38A  2   -0.049541    0.061279    0.232298    11.00000   -1.50000
H38B  2   -0.030361    0.143977    0.184923    11.00000   -1.50000
H38C  2   -0.144033    0.137559    0.226454    11.00000   -1.50000
HKLF 4
REM  9febc-o in P2(1)2(1)2(1)
REM R1 =  0.0682 for   2083 Fo > 4sig(Fo)  and  0.1741 for all   4711 data
REM    395 parameters refined using      0 restraints
END
WGHT      0.1282      0.0000
REM Highest difference peak  0.282,  deepest hole -0.330,  1-sigma level  0.091
Q1    1   0.1940 -0.3607  0.5658  11.00000  0.05    0.28
Q2    1   0.2554  0.1737  0.4175  11.00000  0.05    0.28
Q3    1  -0.1818  0.1227  0.1581  11.00000  0.05    0.28
Q4    1   0.1609  0.1598  0.4084  11.00000  0.05    0.27
Q5    1   0.2140  0.0969  0.4002  11.00000  0.05    0.26
;
