# Supplementary material for: (1S,5R,7R,30S)-14-De­oxy­isogarcinol
Source: Acta Crystallogr Sect E Struct Rep Online. 2012 May 23;68(Pt 6):o1861–2. doi: 10.1107/S1600536812020788 (PMC3379428; doi:10.1107/S1600536812020788)
Supplement: Supplementary file 2 [file e-68-o1861-Isup2.hkl]

# 
# h,k,l, Fc-squared, Fo-squared, sigma(Fo-squared) and status flag 
# 
data_I
_shelx_title ' 9febc-o in P2(1)2(1)2(1)' 
_shelx_refln_list_code          4 
_shelx_F_calc_maximum      212.64 
_exptl_crystal_F_000      1272.00 
_reflns_d_resolution_high  0.7480 
 
loop_ 
 _symmetry_equiv_pos_as_xyz 
 'x, y, z' 
 '-x+1/2, -y, z+1/2' 
 '-x, y+1/2, -z+1/2' 
 'x+1/2, -y+1/2, -z' 
 
_cell_length_a    11.5607 
_cell_length_b    14.6567 
_cell_length_c    20.4572 
_cell_angle_alpha  90.000 
_cell_angle_beta   90.000 
_cell_angle_gamma  90.000 
 
_shelx_F_squared_multiplier     1.000 
 
loop_ 
 _refln_index_h 
 _refln_index_k 
 _refln_index_l 
 _refln_F_squared_calc 
 _refln_F_squared_meas 
 _refln_F_squared_sigma 
 _refln_observed_status 
   2   0   0    15428.21    17378.17    483.42 o 
   4   0   0     1348.75     1121.65     53.92 o 
   6   0   0     5058.95     5972.01    205.01 o 
   8   0   0      271.06      272.20     37.92 o 
  10   0   0      262.18      252.58     42.68 o 
  12   0   0       37.25       21.60     18.49 o 
  14   0   0       13.47       51.01     20.94 o 
   2   1   0      447.04      527.56     18.79 o 
   3   1   0     3263.76     3335.21    113.77 o 
   4   1   0     4572.92     4693.06    110.58 o 
   5   1   0     8456.74    10083.66    514.74 o 
   6   1   0      477.62      496.93     27.69 o 
   7   1   0      396.11      407.86     41.83 o 
   8   1   0        5.21        1.39      6.15 o 
   9   1   0       86.90       93.50     18.09 o 
  10   1   0        0.46       -4.21      8.08 o 
  11   1   0       27.00       23.58     11.69 o 
  12   1   0        0.07       -6.75     10.08 o 
  13   1   0        3.77        5.43     11.15 o 
  14   1   0        0.21        0.08     16.45 o 
  15   1   0        3.79       -3.29     15.48 o 
   0   2   0    10668.04        3.01      2.59 o 
   1   2   0      231.72       28.40     45.36 o 
   2   2   0     9117.67    10196.52    297.14 o 
   3   2   0       65.59       66.14      8.52 o 
   4   2   0     3807.87     4528.81     85.58 o 
   5   2   0     3604.45     4585.47    131.15 o 
   6   2   0      142.44      159.58     12.34 o 
   7   2   0       31.02       25.49     11.27 o 
   8   2   0       34.80       17.73      7.97 o 
   9   2   0        0.07       -2.46      6.32 o 
  10   2   0       11.15       13.89     11.09 o 
  11   2   0        2.87       -0.58      8.74 o 
  12   2   0        1.16        8.16     12.21 o 
  13   2   0        0.41        3.23      9.92 o 
  14   2   0        0.09       -4.21     37.31 o 
  15   2   0        1.36        1.80     32.44 o 
   1   3   0    16958.80    20370.31    584.02 o 
   2   3   0     7109.24     2139.25   3035.99 o 
   3   3   0       19.83       19.23      8.05 o 
   4   3   0     1193.06     1455.17     44.28 o 
   5   3   0      733.60      699.35     24.01 o 
   6   3   0      221.74      217.73     12.91 o 
   7   3   0      413.12      381.16     29.90 o 
   8   3   0        3.94        6.21      7.60 o 
   9   3   0      188.00      184.30     24.96 o 
  10   3   0       38.94       22.69     10.62 o 
  11   3   0        0.43       -9.25      9.25 o 
  12   3   0        3.46       14.76     12.19 o 
  13   3   0        0.06       13.54     13.01 o 
  14   3   0        3.85       17.88     12.79 o 
  15   3   0        0.52       16.41     25.31 o 
   0   4   0     1613.08     1555.71     66.02 o 
   1   4   0     3169.14     3439.16     82.69 o 
   2   4   0      268.33      252.36     12.31 o 
   3   4   0        1.32        6.30      4.49 o 
   4   4   0        1.21       -0.65      2.72 o 
   5   4   0     3213.76     3612.49     64.87 o 
   6   4   0      563.02      458.74     14.11 o 
   7   4   0       11.00       15.90      5.19 o 
   8   4   0       66.35       66.97     31.90 o 
   9   4   0       70.74       69.20     16.45 o 
  10   4   0       23.88       19.97     12.42 o 
  11   4   0        1.26       12.55     11.34 o 
  12   4   0        1.65        2.19     12.19 o 
  13   4   0        0.36        0.26     11.74 o 
  14   4   0        0.46       -5.36     16.35 o 
  15   4   0        3.34       44.09     27.81 o 
   1   5   0     1220.32     1416.78     38.40 o 
   2   5   0     1417.67     1500.78     45.62 o 
   3   5   0      239.54      202.85     52.92 o 
   4   5   0     1382.77     1739.99     38.58 o 
   5   5   0      926.70     1014.85     28.70 o 
   6   5   0      114.18      119.80     10.66 o 
   7   5   0      597.68      537.80     42.66 o 
   8   5   0       64.12       55.68     13.74 o 
   9   5   0      265.33      317.83     37.38 o 
  10   5   0       11.23       23.15     19.29 o 
  11   5   0        7.63       61.08     17.36 o 
  12   5   0        0.04       -5.71     10.75 o 
  13   5   0       28.19       13.49     13.69 o 
  14   5   0        0.03        7.61     18.56 o 
   0   6   0      311.51      381.90     15.96 o 
   1   6   0      933.63      953.64     55.23 o 
   2   6   0     3853.00     4597.49     93.14 o 
   3   6   0      322.29      329.18     23.19 o 
   4   6   0      186.67      165.58     34.96 o 
   5   6   0      658.90      743.44     24.27 o 
   6   6   0       32.44       24.42      5.90 o 
   7   6   0      777.37      842.71     33.05 o 
   8   6   0       39.56       40.60     13.37 o 
   9   6   0      112.84      111.44     20.75 o 
  10   6   0       40.11       23.21     17.46 o 
  11   6   0        1.43       11.12     12.28 o 
  12   6   0       16.26       15.44     12.76 o 
  13   6   0        0.15       25.90     13.85 o 
  14   6   0        1.56        7.22     13.95 o 
   1   7   0     2151.25     2509.15     48.55 o 
   2   7   0       78.70      103.72     11.83 o 
   3   7   0     2997.49     3353.32     76.16 o 
   4   7   0      707.20      634.71     26.76 o 
   5   7   0       39.07       40.71      7.42 o 
   6   7   0      199.70      207.12     15.69 o 
   7   7   0        6.44        5.05      5.76 o 
   8   7   0      252.25      226.65     33.43 o 
   9   7   0        1.67       -8.98      8.98 o 
  10   7   0       17.66       15.98     11.62 o 
  11   7   0        0.31       13.90     15.41 o 
  12   7   0        7.76       29.84     14.89 o 
  13   7   0        3.36       15.75     17.01 o 
  14   7   0        0.86      -12.80     20.42 o 
   0   8   0      465.85      432.33     19.41 o 
   1   8   0      217.00      214.33      9.95 o 
   2   8   0       11.20       16.64      5.81 o 
   3   8   0       13.47       38.27      8.12 o 
   4   8   0      156.89      144.50     15.48 o 
   5   8   0       63.17       49.92      9.56 o 
   6   8   0        2.18        8.17      5.61 o 
   7   8   0        2.55        6.59      5.86 o 
   8   8   0        3.85       -6.16      7.57 o 
   9   8   0        1.71       -6.51     10.31 o 
  10   8   0       11.96       19.01     23.46 o 
  11   8   0        2.71       -6.73     14.89 o 
  12   8   0        0.50       18.02     15.42 o 
  13   8   0        4.45       11.39     30.40 o 
   1   9   0     1649.92     1889.14     45.65 o 
   2   9   0       27.79       34.89      8.17 o 
   3   9   0      155.74      175.97     17.57 o 
   4   9   0      123.33      146.31     19.28 o 
   5   9   0       29.48       20.14      7.50 o 
   6   9   0       65.33       63.60     12.69 o 
   7   9   0      355.25      332.33     25.52 o 
   8   9   0        0.51        3.70      9.02 o 
   9   9   0        4.43        1.78      9.96 o 
  10   9   0       30.07       36.25     15.19 o 
  11   9   0        0.06        9.42     13.59 o 
  12   9   0        6.31       31.67     30.73 o 
  13   9   0        1.32       18.26     32.80 o 
   0  10   0      912.41      748.19     59.62 o 
   1  10   0        1.10        1.90      4.35 o 
   2  10   0      378.52      327.79     19.94 o 
   3  10   0       29.23       31.95      9.24 o 
   4  10   0      182.95      141.57     27.33 o 
   5  10   0       36.82       34.58      9.52 o 
   6  10   0        0.29       -1.39      9.25 o 
   7  10   0        8.94        7.43      9.72 o 
   8  10   0        7.35        2.79      9.34 o 
   9  10   0        4.58       12.46     15.65 o 
  10  10   0       54.11      106.29     31.67 o 
  11  10   0       10.73      -11.53     18.68 o 
  12  10   0        0.03       -0.66     26.68 o 
  13  10   0        2.93      -13.32     33.64 o 
   1  11   0       64.15       69.97     12.68 o 
   2  11   0       30.15       22.96      7.75 o 
   3  11   0      241.70      269.92     19.94 o 
   4  11   0       32.31       39.86     11.15 o 
   5  11   0      115.00       78.69     13.99 o 
   6  11   0        7.37        2.47      6.82 o 
   7  11   0        8.15       12.89      8.95 o 
   8  11   0       10.60       21.46     17.90 o 
   9  11   0        2.09       11.39     15.53 o 
  10  11   0       11.75       54.35     28.14 o 
  11  11   0        0.02      -12.33     22.30 o 
  12  11   0        5.01       10.89     23.61 o 
   0  12   0     1531.90     1640.22    102.58 o 
   1  12   0       98.73       86.56     14.12 o 
   2  12   0      200.35      220.15     21.58 o 
   3  12   0        0.32        4.24      6.61 o 
   4  12   0       13.83       10.01      7.39 o 
   5  12   0       16.61       25.00      8.51 o 
   6  12   0      232.39      230.35     21.45 o 
   7  12   0        8.54       -5.51     10.07 o 
   8  12   0       13.96       29.55     17.08 o 
   9  12   0       17.37       48.12     19.64 o 
  10  12   0        6.11       12.30     16.62 o 
  11  12   0        6.02        8.75     20.76 o 
  12  12   0        2.82       11.49     27.22 o 
   1  13   0       97.66       98.06     16.18 o 
   2  13   0       49.80       31.78     22.23 o 
   3  13   0       41.04       50.31     13.00 o 
   4  13   0       27.24       36.27     10.27 o 
   5  13   0       91.59       80.42     15.67 o 
   6  13   0        3.29      -13.41     13.41 o 
   7  13   0       18.36        8.10     20.87 o 
   8  13   0        5.14        7.62     11.73 o 
   9  13   0       15.91        8.64     15.41 o 
  10  13   0        4.39      -25.62     25.62 o 
  11  13   0        2.91      -13.36     29.15 o 
   0  14   0        2.72       39.20     21.64 o 
   1  14   0        0.36       -3.27     22.84 o 
   2  14   0        0.10       -7.30      7.30 o 
   3  14   0       99.91      106.17     17.65 o 
   4  14   0       24.01       32.07     10.83 o 
   5  14   0        2.01       -3.22      8.89 o 
   6  14   0        1.19        0.26      9.27 o 
   7  14   0        0.20        5.25     12.56 o 
   8  14   0        8.95       26.23     23.93 o 
   9  14   0        2.48       -7.15     19.09 o 
  10  14   0        0.57      -19.15     19.15 o 
   1  15   0       13.67       16.03     18.68 o 
   2  15   0        4.97        0.58      9.08 o 
   3  15   0        0.02       -7.67      7.67 o 
   4  15   0       11.66       -2.91     13.79 o 
   5  15   0        5.54        6.00     11.04 o 
   6  15   0        0.65       -1.41     11.97 o 
   7  15   0        0.46        7.38     13.36 o 
   8  15   0        0.12       53.59     29.88 o 
   9  15   0        5.58        1.65     25.55 o 
   0  16   0       33.38       60.93     26.82 o 
   1  16   0       21.02       32.02     16.30 o 
   2  16   0        2.35      -16.35     16.35 o 
   3  16   0       11.91       10.50     13.91 o 
   4  16   0       15.98       37.44     12.16 o 
   5  16   0        5.13       -6.36     10.05 o 
   6  16   0        0.43        3.79     24.37 o 
   7  16   0        0.08        3.01     16.04 o 
   8  16   0       11.97      -15.25     27.62 o 
   1  17   0       16.45       15.21     18.52 o 
   2  17   0        5.06       26.53     21.74 o 
   3  17   0        0.19        0.89     20.77 o 
   4  17   0        2.17      -10.23     20.07 o 
   5  17   0        0.58       15.01     13.63 o 
   6  17   0        0.01       -5.70     21.06 o 
   7  17   0       19.38       34.34     22.46 o 
   0  18   0        7.71      -21.69     28.84 o 
   1  18   0        9.84       12.74     24.54 o 
   2  18   0        2.23        3.75     20.09 o 
   3  18   0        3.94        7.76     18.42 o 
   4  18   0        0.96       -7.45     17.86 o 
   5  18   0        0.37       25.84     32.87 o 
   1  19   0        3.56      -21.99     26.08 o 
   2  19   0        0.30      -18.80     18.80 o 
   3  19   0        0.01      -34.25     34.87 o 
   1   0   1      239.82       -2.21      2.21 o 
   2   0   1     6007.93     6872.19    142.25 o 
   3   0   1      121.43       93.41      9.91 o 
   4   0   1      380.24      413.15     20.92 o 
   5   0   1      121.85      119.23     23.29 o 
   6   0   1       36.89       40.24      9.45 o 
   7   0   1      152.77      187.16     24.19 o 
   8   0   1       46.82       53.82     13.88 o 
   9   0   1       91.87       76.11     20.54 o 
  10   0   1       99.97       94.41     21.10 o 
  11   0   1        7.98       17.38     10.83 o 
  12   0   1      109.12       86.96     21.79 o 
  13   0   1        2.99       13.49     13.35 o 
  14   0   1        0.49       10.58     25.41 o 
  15   0   1        0.02       -8.67     23.59 o 
   1   1   1     3105.82     3433.36    102.29 o 
   2   1   1     6942.64     7675.67    128.82 o 
   3   1   1     3966.36     4575.04     72.06 o 
   4   1   1     3463.53     3711.76     62.63 o 
   5   1   1      180.53      162.05      8.28 o 
   6   1   1      421.02      396.18     17.48 o 
   7   1   1       61.10       51.37      7.63 o 
   8   1   1      152.34      172.09     14.92 o 
   9   1   1        1.77       -3.43      5.35 o 
  10   1   1       11.89       11.93      7.09 o 
  11   1   1        7.06       10.74      8.00 o 
  12   1   1       14.14       16.30      9.17 o 
  13   1   1        1.20        0.52      7.56 o 
  14   1   1        1.51       10.06      9.01 o 
  15   1   1        3.39       -3.86     10.32 o 
   0   2   1        1.27       -0.88      0.90 o 
   1   2   1     5194.61       -0.60      1.88 o 
   2   2   1     5562.62     2066.92   1877.00 o 
   3   2   1      548.19      435.52      9.14 o 
   4   2   1      242.63      256.05      7.80 o 
   5   2   1     1513.33     1752.91     31.36 o 
   6   2   1      344.11      357.22     16.12 o 
   7   2   1       45.67       43.16      7.24 o 
   8   2   1       76.92       71.13      9.60 o 
   9   2   1        7.38       -1.92      5.39 o 
  10   2   1        6.43       15.58      7.43 o 
  11   2   1        2.17        8.74      7.26 o 
  12   2   1        4.24        7.25      8.24 o 
  13   2   1        3.14       -1.76      7.77 o 
  14   2   1        0.61       -0.14      8.17 o 
  15   2   1        2.23        6.99     11.17 o 
   1   3   1      446.32      437.22     25.97 o 
   2   3   1     2065.56     2201.98     39.70 o 
   3   3   1      180.21      203.70      7.79 o 
   4   3   1      534.08      640.28     13.32 o 
   5   3   1      726.80      698.47     14.21 o 
   6   3   1     1853.57     2131.40     30.35 o 
   7   3   1       71.53       74.87      9.76 o 
   8   3   1      100.24      111.45     12.48 o 
   9   3   1      133.47      121.37     14.42 o 
  10   3   1       12.63       21.91      7.70 o 
  11   3   1        7.96        0.34      6.28 o 
  12   3   1       15.34        8.56      8.00 o 
  13   3   1        0.26        3.62      8.37 o 
  14   3   1        6.93       34.75     10.83 o 
  15   3   1        0.28        2.60     11.01 o 
   0   4   1      158.30      134.39      7.45 o 
   1   4   1     6218.49     6759.88    113.08 o 
   2   4   1     2477.11     2666.26     39.58 o 
   3   4   1     2513.86     2456.24    140.88 o 
   4   4   1       11.58       10.68      2.51 o 
   5   4   1      161.89      156.84      6.74 o 
   6   4   1      298.87      319.35      8.96 o 
   7   4   1       16.48       17.05      4.07 o 
   8   4   1       46.01       41.12     11.70 o 
   9   4   1       41.86       48.99      9.59 o 
  10   4   1       40.10       50.73     10.71 o 
  11   4   1       25.32       16.17      7.87 o 
  12   4   1        6.69       -7.02      7.02 o 
  13   4   1        5.14        2.99      8.86 o 
  14   4   1        3.73        3.76      8.98 o 
  15   4   1        0.33        2.14     15.21 o 
   0   5   1        3.30        4.23      1.84 o 
   1   5   1     3098.89     3606.25     44.36 o 
   2   5   1     9145.74    10590.03    131.38 o 
   3   5   1      362.70      288.89     39.78 o 
   4   5   1      265.75      256.48     10.40 o 
   5   5   1      114.77       91.03      6.38 o 
   6   5   1     1076.11     1117.00     19.79 o 
   7   5   1      420.71      420.17     17.30 o 
   8   5   1       98.84       91.25     12.00 o 
   9   5   1      195.73      219.43     19.97 o 
  10   5   1       24.97       23.07      9.69 o 
  11   5   1       17.66       18.76      8.88 o 
  12   5   1        7.16        3.25      9.68 o 
  13   5   1        0.92       -7.94     10.05 o 
  14   5   1       17.60       24.93     10.88 o 
   0   6   1      429.43      497.03     16.89 o 
   1   6   1     8020.11     9866.24    107.83 o 
   2   6   1     4389.78     5242.19     73.28 o 
   3   6   1     1888.04     2084.39     36.78 o 
   4   6   1      362.36      320.02     60.19 o 
   5   6   1      540.73      541.94     13.30 o 
   6   6   1      526.57      545.23     13.81 o 
   7   6   1     2366.70     2453.78     45.91 o 
   8   6   1       11.00       28.38      7.86 o 
   9   6   1      976.21     1078.35     39.64 o 
  10   6   1       22.94       35.19      9.53 o 
  11   6   1       41.93       28.67     10.10 o 
  12   6   1       11.17       25.02      9.68 o 
  13   6   1        0.68       -7.58      7.93 o 
  14   6   1        5.62       -1.08     10.14 o 
   0   7   1      152.15      152.02     11.34 o 
   1   7   1     1366.80     1397.71     23.58 o 
   2   7   1      716.66      922.15     20.98 o 
   3   7   1       76.58       93.27      8.43 o 
   4   7   1      642.04      716.13     29.28 o 
   5   7   1       71.34       66.25      6.24 o 
   6   7   1     1328.76     1328.34     28.22 o 
   7   7   1      150.36      134.60     10.98 o 
   8   7   1      204.79      184.20     17.86 o 
   9   7   1      133.10      143.34     16.74 o 
  10   7   1       13.90       25.84      9.33 o 
  11   7   1        8.56       11.17      8.71 o 
  12   7   1       18.49       14.66     10.15 o 
  13   7   1        5.73       -0.57     11.41 o 
  14   7   1       29.55       24.80     16.16 o 
   0   8   1      202.84      255.59     10.69 o 
   1   8   1       30.71       27.25      3.06 o 
   2   8   1       89.59       82.69      7.36 o 
   3   8   1      100.57      103.35      9.07 o 
   4   8   1      849.74      960.31     24.93 o 
   5   8   1      416.13      343.59     68.92 o 
   6   8   1      260.77      256.62     12.64 o 
   7   8   1        9.49        3.36      4.30 o 
   8   8   1      125.25      112.45     13.77 o 
   9   8   1       29.09       29.43      9.37 o 
  10   8   1        1.74        0.62      7.17 o 
  11   8   1       12.15        6.43      8.26 o 
  12   8   1        1.54      -12.76     12.76 o 
  13   8   1       10.71       -2.67     11.25 o 
   0   9   1      288.33      309.05     13.15 o 
   1   9   1      383.00      387.84     14.39 o 
   2   9   1        7.52       18.64      4.49 o 
   3   9   1      238.11      231.90     12.86 o 
   4   9   1      164.09      138.97     11.16 o 
   5   9   1       86.52       96.93     11.44 o 
   6   9   1       48.84       49.52      6.39 o 
   7   9   1       22.80       21.63      6.07 o 
   8   9   1        3.82        5.01      6.82 o 
   9   9   1        0.91        6.81      7.27 o 
  10   9   1        5.25       -7.43      7.43 o 
  11   9   1        1.61       24.98     11.96 o 
  12   9   1        1.83       13.23     12.23 o 
  13   9   1        3.22        7.82     18.65 o 
   0  10   1       20.20       13.57      9.73 o 
   1  10   1      152.23      132.70      9.70 o 
   2  10   1        8.09       14.06      4.01 o 
   3  10   1      125.40      105.44      9.28 o 
   4  10   1      179.12      185.93     12.66 o 
   5  10   1       99.39      116.31     13.11 o 
   6  10   1       23.75       10.28      4.68 o 
   7  10   1       15.62       22.68      6.90 o 
   8  10   1        1.95       -6.18      9.56 o 
   9  10   1        0.18       -4.18      9.05 o 
  10  10   1        4.46        6.11      9.52 o 
  11  10   1        5.13       15.19     11.03 o 
  12  10   1        5.49       -9.62     15.97 o 
  13  10   1        2.90       14.73     36.65 o 
   0  11   1     1064.85     1150.66     56.55 o 
   1  11   1       23.95       25.61      5.75 o 
   2  11   1       60.83       62.28      9.63 o 
   3  11   1       38.69       45.28      7.07 o 
   4  11   1       47.33       21.63     10.07 o 
   5  11   1        8.70       10.81      5.23 o 
   6  11   1        3.35        8.10      4.90 o 
   7  11   1       25.67       40.37      8.40 o 
   8  11   1       17.29        0.21      8.67 o 
   9  11   1       34.47       21.17     18.43 o 
  10  11   1       24.71       91.12     21.42 o 
  11  11   1       31.70       18.97     16.07 o 
  12  11   1        0.79       18.31     18.29 o 
   0  12   1      135.47      118.94     22.97 o 
   1  12   1      243.72      238.68     15.92 o 
   2  12   1       15.49       14.39      5.89 o 
   3  12   1        5.36        7.20      5.11 o 
   4  12   1        1.83        9.76      5.77 o 
   5  12   1       87.06       64.05     13.72 o 
   6  12   1       61.45       59.66      8.92 o 
   7  12   1       34.57       39.70      8.66 o 
   8  12   1       41.04       66.75     13.56 o 
   9  12   1       12.32        3.88     14.52 o 
  10  12   1       55.83      113.88     35.25 o 
  11  12   1       10.32       12.93     17.01 o 
  12  12   1        3.54       21.12     20.47 o 
   0  13   1       10.58       22.01     14.66 o 
   1  13   1       95.42       83.85     12.35 o 
   2  13   1       91.72       95.36     10.93 o 
   3  13   1       40.49       42.62      8.27 o 
   4  13   1       12.56       16.66      6.54 o 
   5  13   1       26.80       23.94      7.70 o 
   6  13   1       33.92       40.40      8.11 o 
   7  13   1        0.90       -4.25      6.72 o 
   8  13   1       12.86       23.68     10.10 o 
   9  13   1       14.72       13.27     12.58 o 
  10  13   1        8.62       21.96     14.34 o 
  11  13   1        1.85       31.26     18.14 o 
   0  14   1        5.99        7.43     11.06 o 
   1  14   1       79.66       57.02     12.81 o 
   2  14   1        2.46        4.58      6.18 o 
   3  14   1       52.77       58.66     10.29 o 
   4  14   1       14.76        5.04      6.34 o 
   5  14   1        8.83        9.64      6.72 o 
   6  14   1        5.89       -1.22      6.53 o 
   7  14   1        3.28       -4.54     11.41 o 
   8  14   1        6.76       18.48     12.04 o 
   9  14   1        2.72       -0.84     13.42 o 
  10  14   1        7.46       18.65     27.38 o 
   0  15   1        8.20        6.02     12.52 o 
   1  15   1        3.81        0.51     10.94 o 
   2  15   1       68.78       72.41     10.77 o 
   3  15   1        0.33       12.17      6.46 o 
   4  15   1        2.68       12.04      6.98 o 
   5  15   1        9.57       14.67      6.98 o 
   6  15   1        8.65        3.28      8.56 o 
   7  15   1        8.85       30.16     10.84 o 
   8  15   1        1.18       -3.93     25.74 o 
   9  15   1        4.08       14.48     20.32 o 
   0  16   1        2.09       -1.64     13.48 o 
   1  16   1       13.47       21.81     11.47 o 
   2  16   1        2.78       -3.86      9.06 o 
   3  16   1        5.57       11.75      7.33 o 
   4  16   1       11.17        0.62      8.23 o 
   5  16   1        2.11       -7.05      7.05 o 
   6  16   1        1.27       42.26     34.73 o 
   7  16   1        0.08      -12.06     12.06 o 
   8  16   1        0.30       -0.14     19.84 o 
   0  17   1        3.12       -5.97     15.97 o 
   1  17   1        0.91      -10.75     10.75 o 
   2  17   1        4.76       11.08     15.62 o 
   3  17   1        0.34       -8.22      8.22 o 
   4  17   1        0.15       -4.86     15.89 o 
   5  17   1        0.87      -11.57     14.14 o 
   6  17   1        0.47       -0.02     12.01 o 
   7  17   1        1.28       19.35     14.29 o 
   0  18   1        0.95       -8.43     21.56 o 
   1  18   1        2.59       -5.00     15.63 o 
   2  18   1        3.29       12.78     13.85 o 
   3  18   1        1.60        5.66     17.54 o 
   4  18   1        0.20      -13.54     13.54 o 
   5  18   1        1.48      -10.12     13.49 o 
   0  19   1        0.13        7.86     30.71 o 
   1  19   1        1.42       17.71     21.29 o 
   2  19   1        4.15      -14.29     14.29 o 
   3  19   1        3.58       21.41     31.60 o 
   1   0   2     1958.22       -0.80      0.80 o 
   2   0   2     4387.16     4538.96    133.91 o 
   3   0   2      751.76      838.41     21.16 o 
   4   0   2       72.93       55.72      4.18 o 
   5   0   2     8332.87     9525.44    165.79 o 
   6   0   2      398.30      410.56     48.72 o 
   7   0   2      582.27      641.36     40.28 o 
   8   0   2       27.68       22.65      9.65 o 
   9   0   2      460.13      471.92     37.25 o 
  10   0   2       72.51       41.15     12.99 o 
  11   0   2        1.06       -4.72      9.99 o 
  12   0   2        0.91       -4.03      9.10 o 
  13   0   2        7.77       -0.60     10.52 o 
  14   0   2        0.64       -0.23     20.69 o 
  15   0   2        3.45        8.39     15.65 o 
   0   1   2       64.13       51.57      6.96 o 
   1   1   2     2286.14     2483.55     78.34 o 
   2   1   2    19533.18    22114.10    357.90 o 
   3   1   2      986.87     1297.43     20.88 o 
   4   1   2      482.69      472.25     11.05 o 
   5   1   2     3632.41     4372.67     64.74 o 
   6   1   2      288.89      356.08     13.00 o 
   7   1   2      124.05      125.02     11.80 o 
   8   1   2      117.11      109.02     12.18 o 
   9   1   2       33.34       26.82      7.49 o 
  10   1   2       38.61       53.93     10.96 o 
  11   1   2        2.14       -5.60      5.60 o 
  12   1   2        6.16        3.03      8.65 o 
  13   1   2        0.07       -5.79      7.64 o 
  14   1   2        0.62        9.76      8.18 o 
  15   1   2        0.29       -2.44     11.28 o 
   0   2   2     4605.56     3917.58     87.74 o 
   1   2   2    12095.80    13289.22    362.54 o 
   2   2   2     1938.73     1785.60     34.34 o 
   3   2   2     2324.42     2701.49     46.90 o 
   4   2   2     1209.46     1279.92     24.55 o 
   5   2   2     2878.33     2989.05     53.00 o 
   6   2   2      527.97      543.82     14.59 o 
   7   2   2      491.20      481.87     21.42 o 
   8   2   2       20.27       31.29      7.35 o 
   9   2   2      125.73      146.35     15.28 o 
  10   2   2       28.11       15.66      7.79 o 
  11   2   2       17.59       23.70     11.95 o 
  12   2   2        5.91       15.34      7.78 o 
  13   2   2       17.05       16.70      9.13 o 
  14   2   2        1.51       -4.10      8.40 o 
  15   2   2        4.60      -10.36     10.50 o 
   0   3   2     2166.56     1981.75     79.57 o 
   1   3   2      722.66      670.25     17.25 o 
   2   3   2     3033.21     3099.15     43.83 o 
   3   3   2     3978.98     4205.83     51.90 o 
   4   3   2      407.38      424.46     11.32 o 
   5   3   2      547.25      692.36     14.88 o 
   6   3   2       30.73       29.63      4.40 o 
   7   3   2      102.35       89.52     11.98 o 
   8   3   2        1.37        7.10      4.62 o 
   9   3   2        9.59       13.27      6.87 o 
  10   3   2       14.86        4.78      8.22 o 
  11   3   2        1.59       -1.87      9.05 o 
  12   3   2        4.18       10.95      9.96 o 
  13   3   2        5.06       15.42      9.15 o 
  14   3   2        2.77        5.51      9.17 o 
  15   3   2        0.26       -3.91     10.41 o 
   0   4   2      756.91      737.31     19.04 o 
   1   4   2     1304.67     1295.23     21.25 o 
   2   4   2      720.43      644.98     14.02 o 
   3   4   2     2568.29     2415.17    158.27 o 
   4   4   2     2636.00     2898.31     34.03 o 
   5   4   2      206.55      228.58      7.31 o 
   6   4   2      500.67      500.80     12.34 o 
   7   4   2        4.79        3.54      3.09 o 
   8   4   2       99.76       86.39     11.60 o 
   9   4   2       41.12       47.93      9.87 o 
  10   4   2       12.32       12.45      7.56 o 
  11   4   2        9.39       17.82      8.36 o 
  12   4   2        0.02       17.25      8.93 o 
  13   4   2       16.74        9.75     11.16 o 
  14   4   2        8.56       10.54     10.18 o 
  15   4   2        6.66       27.95     22.30 o 
   0   5   2        2.60        3.11      1.95 o 
   1   5   2      152.49      153.54      7.52 o 
   2   5   2      350.61      332.31     11.66 o 
   3   5   2      522.40      504.43     17.30 o 
   4   5   2     1205.76     1257.79     21.83 o 
   5   5   2      624.35      718.23     14.20 o 
   6   5   2        2.30        7.27      2.30 o 
   7   5   2      328.03      310.28     12.11 o 
   8   5   2      133.89      118.12     12.98 o 
   9   5   2       91.17       95.89     15.93 o 
  10   5   2      145.53      135.61     20.27 o 
  11   5   2       24.22       29.05     10.25 o 
  12   5   2        7.50       16.48      9.41 o 
  13   5   2       16.84       22.30      9.75 o 
  14   5   2        2.71       20.82     11.06 o 
   0   6   2     2652.45     2958.41     48.59 o 
   1   6   2      214.67      212.14     10.74 o 
   2   6   2     1902.49     2174.02     48.67 o 
   3   6   2      488.35      475.10     13.96 o 
   4   6   2       85.55       66.19     16.43 o 
   5   6   2        7.33        5.61      2.45 o 
   6   6   2       88.68      105.67      6.92 o 
   7   6   2      555.95      557.68     17.88 o 
   8   6   2       34.02       32.79      7.68 o 
   9   6   2      134.68      138.52     16.84 o 
  10   6   2      101.89      102.44     14.92 o 
  11   6   2        8.78       16.03      8.59 o 
  12   6   2       13.46        8.21      8.60 o 
  13   6   2        4.69       22.13     10.30 o 
  14   6   2        7.30        8.79     13.33 o 
   0   7   2      174.18      174.34     10.08 o 
   1   7   2      794.27      868.18     19.18 o 
   2   7   2      368.68      394.79     13.11 o 
   3   7   2      281.58      275.40     12.54 o 
   4   7   2      273.78      332.74     14.76 o 
   5   7   2       59.57       68.99      7.23 o 
   6   7   2      515.00      544.04     14.91 o 
   7   7   2      171.58      191.06     15.97 o 
   8   7   2      508.06      512.87     28.10 o 
   9   7   2       19.86        7.96      7.10 o 
  10   7   2       15.52       18.97      8.46 o 
  11   7   2        1.76        5.29      7.73 o 
  12   7   2        4.93       -6.54      9.22 o 
  13   7   2        1.48        5.01     12.48 o 
  14   7   2        5.29       19.62     14.33 o 
   0   8   2      201.61      226.79     13.01 o 
   1   8   2      254.44      275.65      9.87 o 
   2   8   2       90.71       75.39      6.99 o 
   3   8   2       11.13       12.82      3.86 o 
   4   8   2      171.88      177.10     13.77 o 
   5   8   2       13.94        7.25      3.65 o 
   6   8   2      251.57      278.45     12.41 o 
   7   8   2        0.07       10.43      4.95 o 
   8   8   2       34.40       42.36      9.64 o 
   9   8   2        2.23        5.53      7.43 o 
  10   8   2       44.75       42.15     10.47 o 
  11   8   2        0.53       -8.46      8.46 o 
  12   8   2        3.49       -3.22     14.86 o 
  13   8   2       10.57       29.07     13.37 o 
   0   9   2       32.18       19.41      9.71 o 
   1   9   2      361.62      376.04     21.80 o 
   2   9   2      328.75      354.55     14.79 o 
   3   9   2      150.22      137.03     10.30 o 
   4   9   2      185.24      213.68     12.92 o 
   5   9   2       22.99       27.34      5.22 o 
   6   9   2      181.90      177.12     10.50 o 
   7   9   2       66.64       67.53      8.39 o 
   8   9   2       34.52       36.06     10.08 o 
   9   9   2       41.98       50.62     13.15 o 
  10   9   2       16.76       22.40     10.05 o 
  11   9   2        1.98        1.25      9.21 o 
  12   9   2        6.47       10.90     12.03 o 
  13   9   2        1.13       11.79     11.61 o 
   0  10   2      463.13      519.02     36.31 o 
   1  10   2      174.28      159.57     10.68 o 
   2  10   2       42.47       47.88      6.61 o 
   3  10   2      163.77      211.29     13.24 o 
   4  10   2       64.21       67.28      7.98 o 
   5  10   2       30.21       28.13      6.12 o 
   6  10   2        0.21       -2.25      4.07 o 
   7  10   2       30.49       28.08      7.41 o 
   8  10   2       23.38       11.82      8.32 o 
   9  10   2       27.55       38.89     11.15 o 
  10  10   2       33.23       35.20     10.23 o 
  11  10   2        6.14       -2.26     13.68 o 
  12  10   2        0.37       -9.17     12.41 o 
  13  10   2        1.49       -6.31     32.80 o 
   0  11   2      492.41      632.21     67.54 o 
   1  11   2       87.71       83.41      9.62 o 
   2  11   2        4.14        2.70      4.42 o 
   3  11   2       27.23       19.91      5.44 o 
   4  11   2       76.60       69.01      8.62 o 
   5  11   2       16.87       22.23      6.26 o 
   6  11   2       42.31       42.01      8.32 o 
   7  11   2       10.49       23.11      6.80 o 
   8  11   2        0.37       -2.90      7.58 o 
   9  11   2        1.12        2.82      8.74 o 
  10  11   2        6.35        3.13      9.33 o 
  11  11   2        4.93       21.65     14.77 o 
  12  11   2        1.43       14.37     18.64 o 
   0  12   2      158.51      207.99     29.96 o 
   1  12   2      313.83      345.12     18.59 o 
   2  12   2      232.49      213.82     15.56 o 
   3  12   2       59.09       38.55      7.34 o 
   4  12   2       24.53       16.71      5.80 o 
   5  12   2      153.86      147.36     12.71 o 
   6  12   2        6.89        7.29      6.42 o 
   7  12   2       17.99       21.52      8.07 o 
   8  12   2        3.71       14.29      8.95 o 
   9  12   2        0.91       18.82     10.24 o 
  10  12   2       12.71       15.99     18.82 o 
  11  12   2        4.88        4.80     16.07 o 
  12  12   2        1.63        3.26     27.93 o 
   0  13   2      678.63      713.20     61.03 o 
   1  13   2        0.09        7.49      6.48 o 
   2  13   2       33.92       39.20      8.73 o 
   3  13   2       38.41       46.78      8.53 o 
   4  13   2        3.18       17.84      6.89 o 
   5  13   2        5.28        2.41      5.94 o 
   6  13   2       17.91       34.08      8.27 o 
   7  13   2        4.96        9.82      7.05 o 
   8  13   2        8.94       17.90     11.03 o 
   9  13   2        5.27        6.44     13.36 o 
  10  13   2        8.32       22.92     16.39 o 
  11  13   2        0.10       -4.11     18.91 o 
   0  14   2       18.39        9.63     18.00 o 
   1  14   2       25.64       20.96     10.47 o 
   2  14   2        6.65        2.81      7.04 o 
   3  14   2       60.08       53.09      9.73 o 
   4  14   2        3.94       -0.41      6.14 o 
   5  14   2       28.48       20.10      7.37 o 
   6  14   2        6.91        3.24      7.18 o 
   7  14   2        1.15        7.32      8.60 o 
   8  14   2        2.75       -9.39     10.47 o 
   9  14   2        2.14       -2.19     13.39 o 
  10  14   2        1.78       22.26     16.49 o 
   0  15   2       15.86        7.78     14.26 o 
   1  15   2       21.93       34.07     12.14 o 
   2  15   2       17.72        6.05     10.32 o 
   3  15   2        0.50        2.61      9.02 o 
   4  15   2       14.81       18.49      7.94 o 
   5  15   2       10.23        7.35      8.31 o 
   6  15   2        1.57        2.96     13.58 o 
   7  15   2        0.55       15.30     12.38 o 
   8  15   2        1.63      -14.46     14.46 o 
   9  15   2        4.00        6.56     19.51 o 
   0  16   2       24.96       28.50     19.08 o 
   1  16   2       42.86       60.51     14.60 o 
   2  16   2        4.38       13.48      9.78 o 
   3  16   2       10.47       10.02      8.01 o 
   4  16   2        9.59       17.02      8.91 o 
   5  16   2        3.73       -7.90      7.96 o 
   6  16   2        0.13       12.36      9.29 o 
   7  16   2        1.70      -10.64     10.64 o 
   8  16   2        8.09       -9.09     17.10 o 
   0  17   2        2.92       -4.13     18.82 o 
   1  17   2        6.52       -0.85     11.78 o 
   2  17   2        9.84       10.92     10.96 o 
   3  17   2        3.08        7.68     12.04 o 
   4  17   2        5.06       15.59     10.38 o 
   5  17   2        0.84       24.62     14.26 o 
   6  17   2        1.26      -20.36     20.36 o 
   7  17   2        8.56       -9.26     14.44 o 
   0  18   2       10.89      -20.42     21.61 o 
   1  18   2       11.71       13.56     16.89 o 
   2  18   2        8.53       11.99     12.72 o 
   3  18   2        5.44       29.35     16.46 o 
   4  18   2        5.57       22.31     36.78 o 
   5  18   2        0.98       -6.74     31.20 o 
   0  19   2        1.27       36.00     30.75 o 
   1  19   2       16.52        8.52     21.63 o 
   2  19   2        7.72      -11.49     24.03 o 
   2   0   3      380.59      360.39     13.42 o 
   3   0   3     1132.61     1264.54     26.78 o 
   4   0   3     1862.32     1914.69     38.57 o 
   5   0   3     2150.74     2698.94     69.22 o 
   6   0   3      783.56      994.98     28.93 o 
   7   0   3       36.43       29.71      8.42 o 
   8   0   3      258.54      241.93     29.29 o 
   9   0   3        8.13       12.62      8.89 o 
  10   0   3       89.30       83.58     17.64 o 
  11   0   3        6.96        2.36      9.00 o 
  12   0   3       58.60       48.87     15.11 o 
  13   0   3        4.84       -1.47     11.21 o 
  14   0   3       17.95       38.32     14.87 o 
  15   0   3       10.40       -1.36     15.04 o 
   0   1   3      215.44       80.99     41.41 o 
   1   1   3     4940.49     4959.71    149.06 o 
   2   1   3     1923.83     2120.82     33.34 o 
   3   1   3      607.67      575.21     11.30 o 
   4   1   3      926.19      950.89     16.70 o 
   5   1   3      647.16      650.82     15.37 o 
   6   1   3       84.07       82.35      5.75 o 
   7   1   3      210.89      239.11     16.81 o 
   8   1   3       61.81       70.96     10.08 o 
   9   1   3       84.50       70.54     14.38 o 
  10   1   3       44.04       40.17      9.05 o 
  11   1   3       67.62       62.80     10.62 o 
  12   1   3        3.28        5.25      6.89 o 
  13   1   3        0.68       15.05      8.02 o 
  14   1   3        2.21       -3.10      8.20 o 
  15   1   3        3.99       25.23     10.84 o 
   0   2   3     4310.86     4545.88    752.31 o 
   1   2   3     6285.92     6881.11    150.56 o 
   2   2   3      306.80      306.43     20.78 o 
   3   2   3     1804.39     1906.05     49.69 o 
   4   2   3     1358.26     1393.93     23.33 o 
   5   2   3       64.37       80.06      5.74 o 
   6   2   3      438.14      444.22     10.89 o 
   7   2   3        2.25        4.26      3.84 o 
   8   2   3       52.80       49.35      8.11 o 
   9   2   3       21.82       20.23      6.52 o 
  10   2   3       35.17       33.15      8.72 o 
  11   2   3       40.02       41.89      9.21 o 
  12   2   3       27.67       29.87      9.27 o 
  13   2   3        0.28        4.35      7.81 o 
  14   2   3        2.99       18.22      9.94 o 
  15   2   3        3.82       28.30     12.14 o 
   0   3   3     1692.30     1853.67     78.40 o 
   1   3   3     4432.68     4929.61     60.20 o 
   2   3   3      951.43     1106.22     16.84 o 
   3   3   3      206.05      220.57     24.79 o 
   4   3   3     1516.53     1593.59     20.81 o 
   5   3   3      617.26      848.07     15.20 o 
   6   3   3       20.03       15.98      2.62 o 
   7   3   3        2.23        2.90      3.38 o 
   8   3   3       43.29       36.72      7.71 o 
   9   3   3       72.23       61.63      9.51 o 
  10   3   3        0.95       -1.11      5.48 o 
  11   3   3        0.77       -0.38      6.49 o 
  12   3   3        6.80       15.32      8.15 o 
  13   3   3        1.67        1.32      9.08 o 
  14   3   3        8.36       26.12     10.71 o 
  15   3   3        7.33       31.45     15.35 o 
   0   4   3      327.20      264.46      9.81 o 
   1   4   3      496.42      564.83     12.11 o 
   2   4   3      502.43      469.55     10.55 o 
   3   4   3      205.33      191.03      7.53 o 
   4   4   3     1491.05     1662.29     23.15 o 
   5   4   3       72.03       75.11      4.84 o 
   6   4   3       25.39       22.31      3.46 o 
   7   4   3       10.72        8.42      5.45 o 
   8   4   3       86.02       82.26     10.21 o 
   9   4   3       63.92       68.85     10.11 o 
  10   4   3       68.69       59.90     11.37 o 
  11   4   3       53.16       37.35     12.58 o 
  12   4   3        0.82       -1.40      6.86 o 
  13   4   3        6.44        4.92      8.98 o 
  14   4   3       13.30       11.78     10.37 o 
   0   5   3      232.08      232.96     11.45 o 
   1   5   3      203.89      202.14      7.42 o 
   2   5   3     1952.61     2125.76     61.70 o 
   3   5   3      563.95      590.69     12.84 o 
   4   5   3     1811.80     1970.31     49.24 o 
   5   5   3      782.87      972.44     16.04 o 
   6   5   3       18.45       17.36      2.95 o 
   7   5   3      509.54      550.06     16.30 o 
   8   5   3       50.90       37.76      8.32 o 
   9   5   3      378.99      354.78     24.46 o 
  10   5   3       22.06       22.61      7.88 o 
  11   5   3       12.74        5.63      7.84 o 
  12   5   3        1.17       16.64      8.96 o 
  13   5   3       14.02       16.12     10.17 o 
  14   5   3        0.64        7.65     12.65 o 
   0   6   3       84.83       92.87     12.49 o 
   1   6   3      143.64      144.59      6.99 o 
   2   6   3     2293.98     2574.96     69.45 o 
   3   6   3      711.70      741.50     16.97 o 
   4   6   3      213.51      214.23      9.89 o 
   5   6   3       69.26       76.26      5.69 o 
   6   6   3      335.38      348.39     10.99 o 
   7   6   3       17.04       21.45      4.91 o 
   8   6   3      138.13      141.90     15.42 o 
   9   6   3       87.22       95.16     12.86 o 
  10   6   3       49.20       45.03     10.57 o 
  11   6   3        2.08        2.31      6.86 o 
  12   6   3       17.54       23.24     10.73 o 
  13   6   3        1.39       -9.76      9.76 o 
  14   6   3       22.56       27.93     17.28 o 
   0   7   3       40.43       43.99      6.61 o 
   1   7   3      286.75      347.78     10.87 o 
   2   7   3      407.78      429.08     30.33 o 
   3   7   3       29.54       33.94      4.94 o 
   4   7   3      412.61      477.95     13.44 o 
   5   7   3       56.84       66.15      5.98 o 
   6   7   3      211.76      214.07     13.61 o 
   7   7   3      192.10      251.95     14.85 o 
   8   7   3       27.44       34.09      8.34 o 
   9   7   3      221.30      221.54     18.54 o 
  10   7   3       51.83       26.34      9.92 o 
  11   7   3       12.55        7.18      9.19 o 
  12   7   3        0.58        8.07     10.06 o 
  13   7   3        0.55       -0.51     11.48 o 
  14   7   3        5.68       18.69     15.75 o 
   0   8   3       43.85       26.83      5.45 o 
   1   8   3       37.85       40.21      4.50 o 
   2   8   3      263.81      260.07     15.55 o 
   3   8   3      182.07      171.47     10.91 o 
   4   8   3       56.18       48.60      6.63 o 
   5   8   3      162.17      149.04      9.84 o 
   6   8   3       95.78       90.81      7.17 o 
   7   8   3       44.06       38.24      6.25 o 
   8   8   3      190.82      225.16     18.32 o 
   9   8   3       60.79       80.50     17.27 o 
  10   8   3       19.42        7.08      9.10 o 
  11   8   3        3.06        0.33      7.93 o 
  12   8   3        1.08       -3.06      9.35 o 
  13   8   3        1.29        6.23     11.98 o 
   0   9   3      296.18      343.68     24.36 o 
   1   9   3      724.27      720.68     17.51 o 
   2   9   3      277.62      232.37     15.20 o 
   3   9   3      255.26      278.48     16.92 o 
   4   9   3       52.86       53.65     10.67 o 
   5   9   3       40.51       28.99      5.18 o 
   6   9   3       74.81       87.71      7.69 o 
   7   9   3      129.26      105.79     27.91 o 
   8   9   3       78.69       89.20     14.60 o 
   9   9   3        1.10       18.48      9.31 o 
  10   9   3       10.42        7.87      9.75 o 
  11   9   3        2.60        6.97     10.72 o 
  12   9   3        2.51       14.05     11.90 o 
  13   9   3        3.10        6.72     12.51 o 
   0  10   3      297.72      327.23     21.52 o 
   1  10   3       55.22       48.68      6.63 o 
   2  10   3        4.35        2.22      3.65 o 
   3  10   3      154.79      148.98     11.39 o 
   4  10   3       71.69       76.31      8.43 o 
   5  10   3      107.28       91.05      8.81 o 
   6  10   3       23.09       21.04      6.08 o 
   7  10   3       22.89       25.78      6.78 o 
   8  10   3        0.63       -6.15      6.63 o 
   9  10   3        3.30        0.50      7.61 o 
  10  10   3        5.46       22.96      9.83 o 
  11  10   3        8.74       -9.82      9.82 o 
  12  10   3        1.75       11.89     13.17 o 
  13  10   3        1.10        2.46     31.29 o 
   0  11   3       86.51       46.41     14.59 o 
   1  11   3        7.02        8.49      5.97 o 
   2  11   3      406.21      440.76     18.05 o 
   3  11   3        3.62        1.69      4.27 o 
   4  11   3        3.80        0.84      4.71 o 
   5  11   3       16.20       22.51      5.84 o 
   6  11   3       59.25       59.63      8.31 o 
   7  11   3       25.67       29.70      8.34 o 
   8  11   3       16.52       10.58      9.42 o 
   9  11   3       10.51       17.46      9.47 o 
  10  11   3        1.10       -5.50      8.64 o 
  11  11   3       15.42       15.20     13.52 o 
  12  11   3        5.14       -4.61     13.48 o 
   0  12   3       57.55       48.12     16.43 o 
   1  12   3       30.22       31.05      7.30 o 
   2  12   3      123.37      115.59     11.91 o 
   3  12   3       25.96       29.47      6.63 o 
   4  12   3       85.62       65.31      8.82 o 
   5  12   3       44.98       58.67      8.30 o 
   6  12   3       60.67       71.55     13.81 o 
   7  12   3       19.99       25.67      8.83 o 
   8  12   3       14.19       26.26     11.01 o 
   9  12   3        3.15        4.61      8.90 o 
  10  12   3       12.70       17.90     11.98 o 
  11  12   3        1.42        1.77     16.50 o 
   0  13   3        0.07       -2.14     17.67 o 
   1  13   3      401.50      348.21     21.97 o 
   2  13   3       22.32       24.63      6.95 o 
   3  13   3       40.54       34.59      7.88 o 
   4  13   3       23.75       25.59      8.25 o 
   5  13   3      123.95      145.13     20.35 o 
   6  13   3       36.29       33.92      8.35 o 
   7  13   3       10.82        7.50      7.07 o 
   8  13   3       20.32       10.05      9.74 o 
   9  13   3        2.15        2.20      9.72 o 
  10  13   3        6.73        5.84     14.99 o 
  11  13   3        0.70        2.12     18.05 o 
   0  14   3       97.88       55.39     19.39 o 
   1  14   3       32.09       33.55     11.72 o 
   2  14   3       10.34        3.38      7.43 o 
   3  14   3       12.05        9.43      6.61 o 
   4  14   3       78.50       75.57     17.29 o 
   5  14   3        1.25        2.64      6.24 o 
   6  14   3        9.99       13.84      7.49 o 
   7  14   3        4.90       12.76      8.24 o 
   8  14   3        5.43       -4.79     11.61 o 
   9  14   3        0.33        6.17     14.97 o 
  10  14   3        1.48      -15.58     15.58 o 
   0  15   3       88.13       93.36     23.85 o 
   1  15   3       34.77       38.41     11.56 o 
   2  15   3       13.13       44.68     13.68 o 
   3  15   3        5.41        4.08     10.60 o 
   4  15   3        4.52       17.72      8.91 o 
   5  15   3        4.58       12.93      6.77 o 
   6  15   3        2.01        3.32     10.70 o 
   7  15   3        1.68       -8.19      9.14 o 
   8  15   3        8.43       26.37     16.44 o 
   9  15   3        0.80        0.74     19.69 o 
   0  16   3        5.53      -12.96     12.96 o 
   1  16   3       12.83        6.08     13.41 o 
   2  16   3       23.66       27.03     11.81 o 
   3  16   3        2.59       19.52     11.72 o 
   4  16   3        3.86       24.08      9.60 o 
   5  16   3        2.11       11.18     10.05 o 
   6  16   3        3.62       12.37     15.11 o 
   7  16   3        3.25       -2.92     12.85 o 
   8  16   3        0.02       10.24     20.96 o 
   0  17   3       31.27       53.61     22.67 o 
   1  17   3       13.34       18.76     13.96 o 
   2  17   3        6.08       13.45     12.58 o 
   3  17   3        6.78       26.76     12.39 o 
   4  17   3        8.40        0.89     10.17 o 
   5  17   3        1.56       -2.97     11.49 o 
   6  17   3        2.69       -0.62     13.56 o 
   7  17   3        6.68      -15.59     15.59 o 
   0  18   3        4.56       -8.42     30.68 o 
   1  18   3       22.33       -6.06     19.33 o 
   2  18   3        2.91       16.39     13.97 o 
   3  18   3        0.21       10.19     17.56 o 
   4  18   3        2.19      -13.30     13.30 o 
   5  18   3        4.20       11.51     15.90 o 
   0  19   3       16.44        4.93     35.19 o 
   1  19   3       14.15        8.04     49.58 o 
   2  19   3        0.47      -16.05     28.67 o 
   3  19   3        5.16       90.06    119.80 o 
   1   0   4      336.80      256.30     16.80 o 
   2   0   4    10965.04    10617.04    570.43 o 
   3   0   4      573.31      695.41     18.44 o 
   4   0   4      195.40      202.61     10.14 o 
   5   0   4      959.61     1236.77     30.59 o 
   6   0   4       37.46       28.66      7.87 o 
   7   0   4      404.44      462.05     27.04 o 
   8   0   4       13.17       13.82      9.90 o 
   9   0   4       38.66       54.76     11.78 o 
  10   0   4       11.57        7.61      8.39 o 
  11   0   4       24.88       26.65     17.89 o 
  12   0   4        1.51       -4.57      9.70 o 
  13   0   4        2.53        2.16     13.91 o 
  14   0   4        3.02       16.09     13.66 o 
  15   0   4       16.69       15.12     17.53 o 
   0   1   4    21618.48     6449.63   9313.36 o 
   1   1   4     3560.08     3938.98     72.85 o 
   2   1   4     4939.48     5305.10    113.74 o 
   3   1   4     4825.16     5156.65     58.90 o 
   4   1   4     1831.21     1948.86     28.25 o 
   5   1   4       68.88       79.59      5.99 o 
   6   1   4      135.75      170.46      9.57 o 
   7   1   4      196.89      185.01     13.30 o 
   8   1   4        8.35        4.06      4.73 o 
   9   1   4       65.11       50.09      8.28 o 
  10   1   4       27.57       38.08      8.47 o 
  11   1   4       73.53       79.70     11.52 o 
  12   1   4        3.09        0.33      7.43 o 
  13   1   4        4.19       -6.90      8.65 o 
  14   1   4        5.21       12.49      8.98 o 
  15   1   4        6.50       12.15     11.59 o 
   0   2   4     6828.51     6309.47    584.56 o 
   1   2   4       61.66       43.80      3.86 o 
   2   2   4    12291.96    13366.20    218.52 o 
   3   2   4     1881.17     1899.36     83.21 o 
   4   2   4       89.41       78.27      4.82 o 
   5   2   4       74.67       91.59      5.32 o 
   6   2   4      568.40      589.00     12.92 o 
   7   2   4      309.12      323.11     16.94 o 
   8   2   4      129.53      115.21     10.92 o 
   9   2   4       23.40       23.18      6.99 o 
  10   2   4       24.93       32.53      8.00 o 
  11   2   4        3.57       -1.96      6.83 o 
  12   2   4        7.32        2.52      6.68 o 
  13   2   4       10.90       17.70      9.01 o 
  14   2   4        2.03       -0.33      9.82 o 
  15   2   4        6.35       -4.97     12.61 o 
   0   3   4        8.79       10.34      3.52 o 
   1   3   4     1781.11     1848.10     57.53 o 
   2   3   4      243.14      227.90     12.76 o 
   3   3   4       21.84       18.62      3.08 o 
   4   3   4       40.84       44.20      3.56 o 
   5   3   4        4.48        3.50      2.02 o 
   6   3   4       21.45       23.43      3.13 o 
   7   3   4       56.38       48.81      8.97 o 
   8   3   4      146.20      147.09     15.01 o 
   9   3   4      107.36      108.50     11.46 o 
  10   3   4        3.97       -5.32      5.32 o 
  11   3   4       10.53        3.71      6.42 o 
  12   3   4        6.48       10.81      8.11 o 
  13   3   4        2.99       -2.51     10.33 o 
  14   3   4        2.16        8.72     14.71 o 
  15   3   4        0.75       23.31     17.65 o 
   0   4   4      284.24      330.28     17.41 o 
   1   4   4      423.09      429.92     10.07 o 
   2   4   4     1561.83     1408.78     22.02 o 
   3   4   4      600.14      706.35     14.47 o 
   4   4   4       10.78        8.10      2.84 o 
   5   4   4      502.29      556.82     12.34 o 
   6   4   4      116.01      128.01      6.19 o 
   7   4   4        5.26        2.16      3.55 o 
   8   4   4        7.31        2.58      5.31 o 
   9   4   4       40.62       44.74      8.38 o 
  10   4   4       34.17       16.17      7.57 o 
  11   4   4        2.83       -6.44      6.44 o 
  12   4   4        4.68        6.08      8.33 o 
  13   4   4       13.37       36.48     10.95 o 
  14   4   4        5.80       12.17     11.86 o 
   0   5   4        5.40        5.08      2.19 o 
   1   5   4      810.61      903.25     15.55 o 
   2   5   4      340.46      356.06     13.20 o 
   3   5   4     1140.10     1255.98     19.81 o 
   4   5   4      272.76      311.14      9.08 o 
   5   5   4       35.59       32.11      3.79 o 
   6   5   4      114.26      120.80      6.52 o 
   7   5   4      229.90      216.37     11.34 o 
   8   5   4      209.41      213.76     16.80 o 
   9   5   4       61.91       47.44      9.18 o 
  10   5   4      104.57      102.58     13.93 o 
  11   5   4       10.51       22.86      8.95 o 
  12   5   4       10.96       17.04     12.78 o 
  13   5   4       11.70        0.65     11.29 o 
  14   5   4        1.93        2.64     13.58 o 
   0   6   4     2396.26     2597.43     45.72 o 
   1   6   4        8.62        8.70      2.11 o 
   2   6   4      146.22      149.85      8.62 o 
   3   6   4      365.43      418.78     11.98 o 
   4   6   4        6.66        6.64      2.31 o 
   5   6   4      260.44      243.55     12.15 o 
   6   6   4      516.48      442.18     14.42 o 
   7   6   4        3.72       -1.13      3.59 o 
   8   6   4      402.32      365.22     22.10 o 
   9   6   4       10.45       19.90      7.28 o 
  10   6   4       93.95       81.21     13.24 o 
  11   6   4       19.84       29.68     10.41 o 
  12   6   4        9.83       11.39     10.43 o 
  13   6   4       19.08       11.58     11.98 o 
  14   6   4       10.68        3.80     14.01 o 
   0   7   4      848.61      786.56     22.96 o 
   1   7   4        3.51        3.53      2.26 o 
   2   7   4      329.45      293.64     21.76 o 
   3   7   4      574.03      655.14     17.98 o 
   4   7   4       80.35       77.40      6.76 o 
   5   7   4       29.03       22.79      4.52 o 
   6   7   4      302.62      226.35     24.08 o 
   7   7   4       11.59        5.02      4.20 o 
   8   7   4      388.15      430.68     24.10 o 
   9   7   4        6.42        9.26      9.93 o 
  10   7   4       56.82       52.30     14.17 o 
  11   7   4        5.08       -5.13      8.31 o 
  12   7   4        4.76       16.46     11.32 o 
  13   7   4       10.40       11.10     12.67 o 
  14   7   4       14.92       20.30     16.27 o 
   0   8   4      612.01      697.94     22.55 o 
   1   8   4      207.95      238.41      9.96 o 
   2   8   4      146.96      135.33      9.41 o 
   3   8   4       90.87       96.33      7.91 o 
   4   8   4      186.79      166.09      9.82 o 
   5   8   4      208.95      168.62     10.01 o 
   6   8   4       11.26        7.68      3.62 o 
   7   8   4       63.85       57.49      8.33 o 
   8   8   4      153.34      192.97     20.78 o 
   9   8   4        1.37       -4.98      7.02 o 
  10   8   4       70.12       76.14     14.37 o 
  11   8   4        9.68       25.23     11.25 o 
  12   8   4        8.11       -5.75     10.51 o 
  13   8   4       17.60       16.45     14.34 o 
   0   9   4       68.00       83.61      9.25 o 
   1   9   4       48.86       61.82      5.79 o 
   2   9   4        8.34        6.00      3.77 o 
   3   9   4       61.53       56.31      6.76 o 
   4   9   4       18.19       20.85      4.78 o 
   5   9   4      100.49       98.27      8.46 o 
   6   9   4       12.30       11.51      4.52 o 
   7   9   4       38.65       29.90      7.38 o 
   8   9   4        4.08       11.17      7.78 o 
   9   9   4       33.61       47.82     12.28 o 
  10   9   4       33.83       49.27     13.19 o 
  11   9   4        1.37        7.09     10.20 o 
  12   9   4        0.68       10.20     11.04 o 
  13   9   4        1.48       21.79     14.17 o 
   0  10   4       18.32        9.72      6.71 o 
   1  10   4      208.43      204.84     14.24 o 
   2  10   4       23.99       23.64      5.18 o 
   3  10   4       47.60       29.36      5.54 o 
   4  10   4       45.88       41.04      6.40 o 
   5  10   4      126.92      144.61     11.32 o 
   6  10   4        3.03       -4.47      4.47 o 
   7  10   4       78.11       73.02      9.75 o 
   8  10   4       36.29       46.24     11.38 o 
   9  10   4       37.41       40.38     11.68 o 
  10  10   4        1.29        3.49      9.49 o 
  11  10   4        5.11       -1.89     10.98 o 
  12  10   4        0.88       -1.14     12.22 o 
   0  11   4      916.41      785.79    137.51 o 
   1  11   4      458.81      445.76     19.55 o 
   2  11   4      108.00      107.47      9.95 o 
   3  11   4       47.75       39.98      6.54 o 
   4  11   4       16.33       16.37      5.27 o 
   5  11   4      408.45      427.22     20.18 o 
   6  11   4       69.80       54.62      7.56 o 
   7  11   4        9.44       18.45      7.00 o 
   8  11   4       29.06       30.38     11.06 o 
   9  11   4        0.54       13.67      9.11 o 
  10  11   4        6.03       13.79     10.24 o 
  11  11   4        0.20        9.59     11.87 o 
  12  11   4        3.05      -13.42     13.42 o 
   0  12   4      139.88      114.42     23.50 o 
   1  12   4      376.20      393.88     22.03 o 
   2  12   4      152.54      171.37     14.91 o 
   3  12   4       62.70       46.24      8.88 o 
   4  12   4        8.81        9.13      5.07 o 
   5  12   4      117.41      126.95     11.98 o 
   6  12   4       53.59       59.83      8.21 o 
   7  12   4       20.92       23.97      7.75 o 
   8  12   4       11.33       25.60     10.38 o 
   9  12   4        5.40        9.03     13.44 o 
  10  12   4        0.67       -7.35     10.30 o 
  11  12   4        3.51        4.29     13.38 o 
   0  13   4      351.84      375.35     39.68 o 
   1  13   4       85.71       75.90     21.70 o 
   2  13   4        7.51       11.85      8.36 o 
   3  13   4       17.37       24.48      6.96 o 
   4  13   4        4.53        4.45      5.86 o 
   5  13   4       63.19       78.88     10.97 o 
   6  13   4       31.47       27.02      8.15 o 
   7  13   4        0.49       -1.82      6.83 o 
   8  13   4        7.43       18.69     11.08 o 
   9  13   4        2.21        2.69     10.71 o 
  10  13   4        7.30       20.63     13.58 o 
  11  13   4        0.12      -18.61     22.33 o 
   0  14   4       55.23       48.27     18.53 o 
   1  14   4        6.87        7.17     10.79 o 
   2  14   4       15.99       28.82     10.21 o 
   3  14   4       12.33       13.09      9.16 o 
   4  14   4        7.51        4.19      9.04 o 
   5  14   4       58.32       84.04     12.79 o 
   6  14   4       15.64        4.32      7.09 o 
   7  14   4        1.12       -3.68     11.14 o 
   8  14   4        2.36       14.13     12.14 o 
   9  14   4        1.38        8.65     14.47 o 
  10  14   4        4.95       -5.76     18.22 o 
   0  15   4       20.02       19.18     14.95 o 
   1  15   4       76.90       88.80     18.97 o 
   2  15   4       19.57       33.91     13.02 o 
   3  15   4        2.87       11.00      8.25 o 
   4  15   4        0.11        0.28      8.63 o 
   5  15   4        8.90        7.55      8.10 o 
   6  15   4        1.40        2.50      9.30 o 
   7  15   4        7.56       16.13     10.41 o 
   8  15   4        2.70       -4.25     14.70 o 
   9  15   4        0.25        2.25     19.68 o 
   0  16   4       38.29       16.99     23.15 o 
   1  16   4       29.28       19.23     14.87 o 
   2  16   4        2.81        7.95     16.82 o 
   3  16   4        4.02       17.58     10.33 o 
   4  16   4        3.49       15.52      9.11 o 
   5  16   4        4.65       -4.06      8.85 o 
   6  16   4       14.73        9.24     12.15 o 
   7  16   4        5.12       -1.90     14.71 o 
   8  16   4        5.18       27.29     33.17 o 
   0  17   4        0.93       18.42     16.53 o 
   1  17   4        5.72       13.74     13.89 o 
   2  17   4       16.60        5.33     13.04 o 
   3  17   4        3.18       10.39     16.01 o 
   4  17   4        0.48       13.55     10.77 o 
   5  17   4        9.02       -1.77     14.83 o 
   6  17   4        7.34       34.37     27.72 o 
   7  17   4        0.92      -15.25     18.00 o 
   0  18   4       18.36       33.36     24.32 o 
   1  18   4        5.17        8.08     17.61 o 
   2  18   4       10.36        0.50     15.37 o 
   3  18   4        0.51        2.00     16.43 o 
   4  18   4        6.48      -14.38     14.38 o 
   5  18   4        0.61       11.74     15.20 o 
   0  19   4       12.93        5.98     32.01 o 
   1  19   4       18.71       25.15     36.55 o 
   2  19   4       12.27      -26.00     33.15 o 
   1   0   5    45213.93    47052.87   1316.02 o 
   2   0   5      325.85      383.10     10.85 o 
   3   0   5     3118.06     3272.41     50.75 o 
   4   0   5       37.41       33.18      4.00 o 
   5   0   5     2085.63     2108.00     38.46 o 
   6   0   5      547.57      592.59     21.77 o 
   7   0   5      202.06      218.04     24.84 o 
   8   0   5       53.45       40.83      9.90 o 
   9   0   5      311.00      328.68     28.01 o 
  10   0   5        1.53       13.58     10.93 o 
  11   0   5       19.65       33.24     12.75 o 
  12   0   5       42.03       55.57     14.06 o 
  13   0   5        9.41       16.38     12.54 o 
  14   0   5       17.87        2.03     12.43 o 
  15   0   5       25.94       53.27     31.03 o 
   0   1   5    11365.29     9393.33   1775.43 o 
   1   1   5        3.88        3.49      1.48 o 
   2   1   5     3241.54     3321.17     37.20 o 
   3   1   5        8.55        6.69      2.41 o 
   4   1   5     1593.14     1758.02     23.20 o 
   5   1   5      404.53      418.89      9.75 o 
   6   1   5      240.37      259.26     10.46 o 
   7   1   5      244.19      244.95     15.06 o 
   8   1   5       27.36       18.04      5.75 o 
   9   1   5       23.24       30.76      7.09 o 
  10   1   5      179.41      175.25     15.42 o 
  11   1   5       10.79       -1.93      7.21 o 
  12   1   5       28.75       44.74     10.93 o 
  13   1   5        5.29        7.10      7.91 o 
  14   1   5        6.57       10.14      9.54 o 
  15   1   5        7.33       -6.49     11.86 o 
   0   2   5       24.19       21.42      4.53 o 
   1   2   5      199.09      201.13      8.08 o 
   2   2   5      623.00      641.96     12.50 o 
   3   2   5      760.08      827.19     17.12 o 
   4   2   5      746.81      729.29     17.71 o 
   5   2   5       81.48       70.53      4.44 o 
   6   2   5       55.41       49.89      4.56 o 
   7   2   5      524.93      478.62     20.71 o 
   8   2   5       50.72       41.08      7.33 o 
   9   2   5      119.43       98.34     11.20 o 
  10   2   5        5.41        2.97      6.43 o 
  11   2   5        5.19        5.77      6.43 o 
  12   2   5        3.49        3.17      7.82 o 
  13   2   5        2.98        8.92      8.80 o 
  14   2   5        3.41        3.50      9.39 o 
  15   2   5        6.39      -13.65     17.22 o 
   0   3   5      676.36      566.25     40.11 o 
   1   3   5     1194.26     1294.56     30.37 o 
   2   3   5       14.17       16.18      2.49 o 
   3   3   5     1435.21     1504.99     22.91 o 
   4   3   5       51.32       48.94      3.79 o 
   5   3   5        4.43        3.60      2.14 o 
   6   3   5      771.45      782.03     18.59 o 
   7   3   5      249.53      259.99     15.48 o 
   8   3   5       69.22       63.70     10.71 o 
   9   3   5       21.03       13.15      6.02 o 
  10   3   5       27.31       28.47      7.62 o 
  11   3   5       21.44       26.71      8.79 o 
  12   3   5        3.27       20.89      8.13 o 
  13   3   5        6.34       -7.54      7.54 o 
  14   3   5        5.72       -0.11     11.81 o 
   0   4   5      263.79      358.37     30.25 o 
   1   4   5      777.24      830.93     23.15 o 
   2   4   5     1482.21     1557.73     23.37 o 
   3   4   5      711.00      883.47     15.66 o 
   4   4   5      329.54      338.29     10.04 o 
   5   4   5      162.47      167.88      7.37 o 
   6   4   5       63.28       73.04      5.29 o 
   7   4   5        9.55        7.60      3.74 o 
   8   4   5       99.23       98.98     10.89 o 
   9   4   5      295.10      308.00     19.44 o 
  10   4   5        1.64        5.70      6.76 o 
  11   4   5       12.56       -0.18      7.25 o 
  12   4   5       10.43       23.90     11.36 o 
  13   4   5        9.86       -6.07     16.18 o 
  14   4   5       20.90       23.14     14.21 o 
   0   5   5      913.45      846.46     24.93 o 
   1   5   5      126.50      116.77      6.15 o 
   2   5   5      879.76     1002.30     20.69 o 
   3   5   5      871.54      802.60     14.60 o 
   4   5   5      465.50      404.69     10.94 o 
   5   5   5      205.49      166.54      8.62 o 
   6   5   5      213.31      235.45      9.53 o 
   7   5   5       12.31       10.84      4.07 o 
   8   5   5      557.13      535.44     24.65 o 
   9   5   5      258.52      230.34     27.91 o 
  10   5   5       24.14       20.26     11.55 o 
  11   5   5        0.36       -0.88      8.56 o 
  12   5   5        0.63       -1.33      8.60 o 
  13   5   5        5.13        9.39     11.81 o 
  14   5   5        9.40       13.38     15.11 o 
   0   6   5      488.43      411.73     17.65 o 
   1   6   5      594.14      707.01     19.16 o 
   2   6   5       37.75       33.75      4.07 o 
   3   6   5      615.11      640.56     14.72 o 
   4   6   5     1084.61     1191.64     21.20 o 
   5   6   5      278.77      266.76      9.75 o 
   6   6   5       27.85       31.33      4.22 o 
   7   6   5       14.74       17.41      4.95 o 
   8   6   5      161.74      133.50     13.66 o 
   9   6   5        8.21       13.00      7.79 o 
  10   6   5        7.51       21.55      9.23 o 
  11   6   5        0.65       10.25      9.36 o 
  12   6   5       16.47        9.49     10.73 o 
  13   6   5        4.55       11.98     12.10 o 
  14   6   5       28.53       13.10     14.97 o 
   0   7   5       15.00        9.36      4.25 o 
   1   7   5      278.51      245.88      9.11 o 
   2   7   5      486.84      489.37     14.70 o 
   3   7   5      124.62      144.87      9.45 o 
   4   7   5      184.93      195.83      9.24 o 
   5   7   5        6.05        2.89      2.81 o 
   6   7   5       35.25       28.27      5.39 o 
   7   7   5      220.36      217.45     13.83 o 
   8   7   5       51.55       58.26     11.76 o 
   9   7   5      164.75      169.13     19.56 o 
  10   7   5       91.85      124.94     24.49 o 
  11   7   5       20.55       24.29     10.70 o 
  12   7   5        5.10       36.39     13.72 o 
  13   7   5        2.33        0.56     11.47 o 
  14   7   5        1.46      -13.86     14.62 o 
   0   8   5        3.30        2.68      3.09 o 
   1   8   5      128.47      107.67      6.80 o 
   2   8   5      113.85      145.34      9.70 o 
   3   8   5       50.85       46.39      5.79 o 
   4   8   5       60.41       61.38      6.33 o 
   5   8   5       25.15       23.57      4.56 o 
   6   8   5       31.34       41.05      6.04 o 
   7   8   5      173.47      190.76     16.33 o 
   8   8   5       47.17       44.67     10.54 o 
   9   8   5       38.72       70.41     13.84 o 
  10   8   5        8.56       13.84      9.41 o 
  11   8   5        0.26       -5.30      9.68 o 
  12   8   5        0.63      -10.14     10.14 o 
  13   8   5        6.69       32.54     14.71 o 
   0   9   5      155.90      139.64     10.56 o 
   1   9   5      301.32      292.14     10.99 o 
   2   9   5      318.21      345.16     13.59 o 
   3   9   5       11.33        8.78      3.23 o 
   4   9   5       39.22       40.27      5.62 o 
   5   9   5       52.99       59.40      6.65 o 
   6   9   5      112.67      141.28     11.87 o 
   7   9   5       73.51       80.58      9.46 o 
   8   9   5       20.98       35.65     11.20 o 
   9   9   5        3.51        3.33      8.61 o 
  10   9   5        5.30        3.03      9.41 o 
  11   9   5        8.06        4.06     10.54 o 
  12   9   5        4.06       11.48     11.61 o 
  13   9   5        1.01       12.65     14.26 o 
   0  10   5      644.95      666.50     25.67 o 
   1  10   5       72.85       61.77      6.82 o 
   2  10   5       82.04       85.82      7.95 o 
   3  10   5        3.86       -2.29      3.61 o 
   4  10   5       53.92       55.99      7.18 o 
   5  10   5       75.86       76.80      8.34 o 
   6  10   5      143.52      119.08     13.36 o 
   7  10   5       13.32        0.52      6.47 o 
   8  10   5        1.16       -5.37      7.42 o 
   9  10   5        0.81       -4.05      8.56 o 
  10  10   5        3.31       15.43      9.72 o 
  11  10   5        7.53        3.55     10.86 o 
  12  10   5        1.52        0.34     15.57 o 
   0  11   5        0.03       14.35      8.39 o 
   1  11   5       66.42       65.95      8.59 o 
   2  11   5        2.36        2.42      4.30 o 
   3  11   5      258.86      273.68     15.89 o 
   4  11   5       95.57      110.65      9.73 o 
   5  11   5       40.10       49.39      7.37 o 
   6  11   5      169.92      171.49     12.46 o 
   7  11   5       37.02       45.51      9.09 o 
   8  11   5        8.95       -3.24      7.14 o 
   9  11   5        2.57        8.47      8.74 o 
  10  11   5       11.72       20.90     11.18 o 
  11  11   5        4.91        7.28     12.39 o 
  12  11   5        1.84      -10.34     13.48 o 
   0  12   5        3.65       11.59      8.48 o 
   1  12   5      338.58      336.14     21.50 o 
   2  12   5       69.08       82.05     10.43 o 
   3  12   5       26.48       17.26      7.34 o 
   4  12   5       69.16       70.40      8.32 o 
   5  12   5       39.75       39.42      7.09 o 
   6  12   5       43.17       37.01      7.18 o 
   7  12   5       35.55       30.37      8.04 o 
   8  12   5        7.58       24.86      9.36 o 
   9  12   5        1.94        9.06      9.07 o 
  10  12   5       12.74       16.54     12.28 o 
  11  12   5        2.21        2.53     12.91 o 
   0  13   5      142.20      174.56     24.09 o 
   1  13   5      169.24      174.83     17.09 o 
   2  13   5      114.00      127.64     13.29 o 
   3  13   5       72.34       69.92     10.75 o 
   4  13   5       36.63       34.39      7.48 o 
   5  13   5       29.04       32.50      7.35 o 
   6  13   5       74.16       82.20      9.64 o 
   7  13   5       31.56       35.78      9.99 o 
   8  13   5       10.28       20.32     11.28 o 
   9  13   5       13.75       -2.54     10.15 o 
  10  13   5        5.19       -7.90     11.72 o 
  11  13   5        3.46        4.91     16.27 o 
   0  14   5       79.78       86.37     18.87 o 
   1  14   5       37.90       27.28      9.43 o 
   2  14   5       37.83       30.20      9.99 o 
   3  14   5       50.13       44.52      9.78 o 
   4  14   5        5.74       18.04      7.66 o 
   5  14   5       12.76       34.45      9.11 o 
   6  14   5        0.76       -7.49      7.49 o 
   7  14   5       12.82       -2.69      8.49 o 
   8  14   5       23.72       41.25     13.05 o 
   9  14   5        1.59       -4.92     11.74 o 
  10  14   5        3.30        9.73     17.21 o 
   0  15   5       18.53       13.02     13.09 o 
   1  15   5       37.16       43.85     11.88 o 
   2  15   5        8.36       -7.53      7.53 o 
   3  15   5        5.25        2.54      7.09 o 
   4  15   5        3.76        8.73      8.11 o 
   5  15   5        2.63       -1.57      7.51 o 
   6  15   5        5.08        5.28      9.79 o 
   7  15   5        2.54        8.97     13.09 o 
   8  15   5        5.54       18.86     18.86 o 
   9  15   5        4.58       13.97     31.20 o 
   0  16   5        1.37        3.94     12.86 o 
   1  16   5       13.32       17.04     11.03 o 
   2  16   5       38.52       46.13     12.40 o 
   3  16   5        1.55        7.08     10.79 o 
   4  16   5        3.19        5.29      8.85 o 
   5  16   5        2.21       -5.26      9.29 o 
   6  16   5        0.00       16.35     11.69 o 
   7  16   5        6.24        8.03     14.38 o 
   8  16   5        1.14      -17.46     28.61 o 
   0  17   5       21.84       -5.07     16.36 o 
   1  17   5       25.39       29.42     14.54 o 
   2  17   5       34.22       34.37     17.81 o 
   3  17   5       20.58       33.81     15.20 o 
   4  17   5        5.12       -7.46     10.21 o 
   5  17   5        1.03       26.09     12.09 o 
   6  17   5        4.30        9.18     16.80 o 
   0  18   5        0.85        3.23     32.47 o 
   1  18   5       14.52       10.34     16.41 o 
   2  18   5        1.95      -14.91     14.91 o 
   3  18   5       17.97       22.36     17.44 o 
   4  18   5        3.98        8.41     17.27 o 
   5  18   5        7.43       -4.19     25.97 o 
   0   0   6    14279.48    14076.96    295.86 o 
   1   0   6     1532.21     1437.67     28.98 o 
   2   0   6      377.76      356.62     17.90 o 
   3   0   6      442.29      319.74     12.56 o 
   4   0   6      608.42      631.57     16.93 o 
   5   0   6       30.20       30.81      4.58 o 
   6   0   6      669.51      788.34     21.25 o 
   7   0   6      682.21      710.27     32.20 o 
   8   0   6      198.71      189.55     20.43 o 
   9   0   6      142.60      130.98     18.77 o 
  10   0   6       47.77       33.16     10.80 o 
  11   0   6       67.25       55.21     15.17 o 
  12   0   6        7.83       15.05     10.83 o 
  13   0   6        2.46        8.18     15.09 o 
  14   0   6        1.87       -1.74     14.85 o 
  15   0   6        2.31       46.25     25.31 o 
   0   1   6     4561.68     4832.60     91.96 o 
   1   1   6     7481.26     7820.56     91.08 o 
   2   1   6      943.99      962.83     22.05 o 
   3   1   6      187.79      184.10      6.97 o 
   4   1   6      619.00      779.79     13.82 o 
   5   1   6      423.07      463.74     10.54 o 
   6   1   6      199.18      196.99      9.43 o 
   7   1   6      174.04      170.97     10.85 o 
   8   1   6       88.09       67.50      9.07 o 
   9   1   6       50.42       50.58      8.33 o 
  10   1   6       17.88       23.80      8.48 o 
  11   1   6       38.39       48.88      9.50 o 
  12   1   6        0.23       -6.00      6.84 o 
  13   1   6        2.09        1.09      7.50 o 
  14   1   6        1.95       -9.16      9.16 o 
   0   2   6      646.85      616.57     20.94 o 
   1   2   6      584.51      582.43     13.93 o 
   2   2   6     1210.27     1292.75     20.85 o 
   3   2   6      561.21      561.47     12.04 o 
   4   2   6     1956.58     2195.05     28.28 o 
   5   2   6      262.39      230.68      8.33 o 
   6   2   6      209.95      240.36     11.10 o 
   7   2   6       64.66       61.24      9.55 o 
   8   2   6      175.27      171.72     13.54 o 
   9   2   6      210.55      227.54     16.57 o 
  10   2   6       64.44       55.98      9.60 o 
  11   2   6        0.46        1.36      7.18 o 
  12   2   6        1.52       -6.04      6.57 o 
  13   2   6        9.22       -5.74      8.27 o 
  14   2   6        1.20       16.64     11.54 o 
   0   3   6     2362.95     2725.52    154.42 o 
   1   3   6     1232.93     1350.33     27.61 o 
   2   3   6       33.65       29.90      3.35 o 
   3   3   6      284.54      268.09     12.26 o 
   4   3   6      185.56      222.97      8.04 o 
   5   3   6      147.15      129.27      6.83 o 
   6   3   6        0.13        1.60      2.72 o 
   7   3   6      195.66      205.51     12.71 o 
   8   3   6      110.44       92.72     10.57 o 
   9   3   6      112.80      115.09     12.15 o 
  10   3   6       76.95       94.92     11.85 o 
  11   3   6        8.78       17.20      8.41 o 
  12   3   6        6.23       19.91      8.26 o 
  13   3   6        5.37        7.59     10.09 o 
  14   3   6        0.19       12.30     12.92 o 
   0   4   6     3956.39     4462.81     90.96 o 
   1   4   6     4181.79     4581.83     60.63 o 
   2   4   6      670.65      815.91     16.27 o 
   3   4   6      320.96      302.46      8.89 o 
   4   4   6      123.76      150.33      6.82 o 
   5   4   6      380.23      397.67     10.65 o 
   6   4   6       98.28       74.15      5.46 o 
   7   4   6       24.52       26.30      4.98 o 
   8   4   6      205.12      208.81     15.29 o 
   9   4   6       25.81       35.03      7.97 o 
  10   4   6        1.30       -5.66      5.66 o 
  11   4   6        7.66        3.17      8.29 o 
  12   4   6       10.66       25.73     11.20 o 
  13   4   6        4.96        0.80     10.35 o 
  14   4   6        7.68        7.70     12.94 o 
   0   5   6     1211.03     1410.60     40.66 o 
   1   5   6      667.63      642.75     14.47 o 
   2   5   6       53.02       50.98      5.20 o 
   3   5   6      647.47      812.94     17.46 o 
   4   5   6      192.33      189.96      8.39 o 
   5   5   6      165.36      144.90      7.81 o 
   6   5   6      133.25      108.78      8.81 o 
   7   5   6      627.32      650.18     17.98 o 
   8   5   6       87.96       83.13     10.98 o 
   9   5   6      179.42      188.84     20.33 o 
  10   5   6        8.30       17.03      9.73 o 
  11   5   6        8.46       14.75      9.00 o 
  12   5   6        9.29       36.40     12.35 o 
  13   5   6        6.71       23.79     12.11 o 
  14   5   6        5.01        5.47     14.34 o 
   0   6   6      469.70      496.94     24.76 o 
   1   6   6      566.23      693.75     14.43 o 
   2   6   6      710.51      810.49     18.19 o 
   3   6   6      164.09      148.24      8.39 o 
   4   6   6      236.66      267.12      9.33 o 
   5   6   6      201.69      203.35     10.05 o 
   6   6   6      124.35      126.80      8.51 o 
   7   6   6       68.59       54.04      7.55 o 
   8   6   6     1514.85     1734.51     53.90 o 
   9   6   6       16.41        7.05      8.49 o 
  10   6   6       58.21       46.16     11.86 o 
  11   6   6        1.61       19.10     10.56 o 
  12   6   6        9.18       10.18     10.30 o 
  13   6   6        1.36        4.22     12.91 o 
  14   6   6        1.62       15.44     20.76 o 
   0   7   6      133.54      134.06     11.06 o 
   1   7   6      603.37      579.89     13.68 o 
   2   7   6      856.44      856.81     18.77 o 
   3   7   6     2103.51     2361.24     33.13 o 
   4   7   6       31.80       31.32      4.95 o 
   5   7   6       43.93       36.22      4.93 o 
   6   7   6       43.67       36.18      7.16 o 
   7   7   6      325.23      328.50     18.06 o 
   8   7   6       97.64       83.56     13.43 o 
   9   7   6      160.70      186.03     23.76 o 
  10   7   6       11.66        7.17      8.94 o 
  11   7   6       14.65       29.62     10.83 o 
  12   7   6        3.38        0.72     10.73 o 
  13   7   6        7.45       16.89     14.37 o 
   0   8   6      519.53      461.58     24.12 o 
   1   8   6      251.88      254.06     10.72 o 
   2   8   6      348.45      376.40     15.12 o 
   3   8   6      187.65      197.92     10.83 o 
   4   8   6      241.84      273.02     12.79 o 
   5   8   6       22.32       20.54      4.88 o 
   6   8   6      250.20      260.72     18.85 o 
   7   8   6       22.99       16.42      6.41 o 
   8   8   6      101.13       89.08     14.61 o 
   9   8   6       21.13       33.59     10.58 o 
  10   8   6       17.83       21.22     11.69 o 
  11   8   6        4.28        6.45     10.00 o 
  12   8   6        6.04       25.31     12.55 o 
  13   8   6        5.28       21.29     13.21 o 
   0   9   6      534.67      481.98     18.61 o 
   1   9   6       43.05       38.57      4.61 o 
   2   9   6       93.74       98.07      8.20 o 
   3   9   6       18.10       22.09      4.50 o 
   4   9   6       96.47       79.88      7.65 o 
   5   9   6      131.27      102.46     10.61 o 
   6   9   6      171.93      193.54     12.75 o 
   7   9   6       15.53       17.52      6.24 o 
   8   9   6        2.23        5.44      7.27 o 
   9   9   6       24.27       27.36      9.69 o 
  10   9   6       48.07       67.00     14.60 o 
  11   9   6        2.11        5.27     10.83 o 
  12   9   6        4.46        3.30     11.98 o 
  13   9   6        1.30        1.10     15.43 o 
   0  10   6      302.01      285.33     20.06 o 
   1  10   6      216.78      211.02     12.09 o 
   2  10   6      135.89      110.87      8.97 o 
   3  10   6      185.45      211.76     12.27 o 
   4  10   6      347.46      341.98     18.65 o 
   5  10   6       11.34       10.59      4.78 o 
   6  10   6       23.54       14.69      5.52 o 
   7  10   6       29.98       30.83      7.88 o 
   8  10   6       95.02      143.68     25.73 o 
   9  10   6       25.15       20.59     10.62 o 
  10  10   6        6.39        3.56     11.28 o 
  11  10   6        5.07        8.56     12.05 o 
  12  10   6        1.53      -12.44     17.18 o 
   0  11   6       39.99       53.57     20.91 o 
   1  11   6      608.48      728.56     36.11 o 
   2  11   6       10.29        7.59      5.91 o 
   3  11   6      406.62      395.37     16.57 o 
   4  11   6       12.58       11.26      4.75 o 
   5  11   6      276.06      252.13     14.76 o 
   6  11   6        1.33        2.55      5.17 o 
   7  11   6       65.44       56.06      9.45 o 
   8  11   6       10.26       14.27      9.82 o 
   9  11   6        4.36       11.33     10.11 o 
  10  11   6        2.15       -6.78     10.00 o 
  11  11   6        0.39        0.58     10.42 o 
  12  11   6        0.27        0.92     12.86 o 
   0  12   6        5.08        2.65      8.57 o 
   1  12   6       66.41       49.89      9.75 o 
   2  12   6      180.31      180.76     14.78 o 
   3  12   6       76.26       66.95     10.92 o 
   4  12   6       66.07       54.74     11.31 o 
   5  12   6       10.75       20.35      6.36 o 
   6  12   6       42.40       49.70      7.95 o 
   7  12   6        6.27       19.93      7.65 o 
   8  12   6       13.61       24.90     10.44 o 
   9  12   6        0.65       -7.26      9.56 o 
  10  12   6       12.03        2.22     11.30 o 
  11  12   6        2.61      -12.85     12.85 o 
   0  13   6      233.01      237.55     26.97 o 
   1  13   6        2.92       -6.57      6.57 o 
   2  13   6        2.52       13.71      7.07 o 
   3  13   6        0.71       -4.04      6.40 o 
   4  13   6        1.57       -5.82      5.82 o 
   5  13   6       48.55       42.99      8.97 o 
   6  13   6       20.63       24.75      7.15 o 
   7  13   6        0.96       12.25      8.46 o 
   8  13   6        0.75        7.60      9.59 o 
   9  13   6       14.92       44.58     31.02 o 
  10  13   6        1.68        2.50     12.74 o 
   0  14   6        0.11        5.85     11.93 o 
   1  14   6       34.08       33.68      9.68 o 
   2  14   6        2.60       -9.36      9.36 o 
   3  14   6       12.39       12.94      7.37 o 
   4  14   6       15.32       15.87      7.27 o 
   5  14   6       21.01       50.22      9.59 o 
   6  14   6       13.45       21.81      9.94 o 
   7  14   6        0.39       -0.51      9.15 o 
   8  14   6       11.70       14.16     13.79 o 
   9  14   6        1.10       -1.28     13.07 o 
  10  14   6        2.11      -15.32     15.32 o 
   0  15   6        5.55       22.90     14.53 o 
   1  15   6       29.65       31.26     11.46 o 
   2  15   6       13.83       24.32      9.66 o 
   3  15   6        2.06       -4.32      7.26 o 
   4  15   6        8.33       13.03      8.07 o 
   5  15   6        3.18        3.42      7.80 o 
   6  15   6        0.56       -4.79      9.23 o 
   7  15   6       16.95       36.96     14.40 o 
   8  15   6       21.46       15.27     19.70 o 
   9  15   6        0.65      -23.10     23.10 o 
   0  16   6       17.90       10.82     17.31 o 
   1  16   6        6.48       -6.45     11.52 o 
   2  16   6        7.63       -2.29      9.88 o 
   3  16   6        5.61        5.55     10.25 o 
   4  16   6        5.79       -6.27      8.14 o 
   5  16   6        0.23       -2.58      9.15 o 
   6  16   6       19.71       41.06     12.85 o 
   7  16   6       20.45       37.53     16.41 o 
   8  16   6        0.73      -11.25     28.09 o 
   0  17   6        1.03      -10.67     14.37 o 
   1  17   6        1.51        7.39     13.11 o 
   2  17   6       11.73       17.34     12.70 o 
   3  17   6        1.54        3.01     12.09 o 
   4  17   6        5.73        3.57     10.88 o 
   5  17   6       10.81       14.97     14.03 o 
   6  17   6        5.54      -16.62     16.62 o 
   0  18   6       11.70       20.13     30.80 o 
   1  18   6        8.48        4.55     16.08 o 
   2  18   6        0.57       -4.67     13.92 o 
   3  18   6        7.06       11.29     15.92 o 
   4  18   6        0.44      -14.98     14.98 o 
   1   0   7     7336.44     7273.67    133.18 o 
   2   0   7       21.52       26.59      5.25 o 
   3   0   7      975.47      966.22     22.06 o 
   4   0   7      321.09      282.82     14.71 o 
   5   0   7       66.22       54.77      6.21 o 
   6   0   7      386.26      450.47     16.16 o 
   7   0   7       35.05       40.81      7.04 o 
   8   0   7       94.82       76.53     16.06 o 
   9   0   7      130.34      136.83     45.16 o 
  10   0   7       19.43        4.13     17.02 o 
  11   0   7        4.25        4.82     10.66 o 
  12   0   7        2.57        3.50     11.71 o 
  13   0   7        2.12       -0.56     13.65 o 
  14   0   7        1.02       21.37     18.09 o 
   0   1   7     6779.97     7630.08    139.45 o 
   1   1   7     3555.89     3705.57     48.85 o 
   2   1   7      958.71      975.12     21.78 o 
   3   1   7     1088.55     1194.93     18.05 o 
   4   1   7      612.61      616.10     12.40 o 
   5   1   7      574.03      605.32     12.76 o 
   6   1   7      249.16      249.94      9.43 o 
   7   1   7        5.84        9.03      3.38 o 
   8   1   7       89.34       88.54     10.12 o 
   9   1   7      143.11      149.73     14.04 o 
  10   1   7      138.41      130.75     13.63 o 
  11   1   7       15.58       20.30      8.40 o 
  12   1   7        5.63       10.90      7.36 o 
  13   1   7       10.79       23.19     10.17 o 
  14   1   7       10.96       18.57     13.17 o 
   0   2   7     5595.24     5894.50    126.28 o 
   1   2   7       71.50       79.40      8.08 o 
   2   2   7      100.80       96.14      4.53 o 
   3   2   7      129.77      133.42      6.02 o 
   4   2   7      479.70      541.92     12.47 o 
   5   2   7      117.18      107.80      6.09 o 
   6   2   7       79.59       68.92      5.53 o 
   7   2   7      190.60      173.69     11.45 o 
   8   2   7       20.97       10.98      4.82 o 
   9   2   7       72.62       62.28      9.40 o 
  10   2   7       13.64       20.53      7.36 o 
  11   2   7        1.00       -0.19      6.29 o 
  12   2   7        6.15       -0.79      8.14 o 
  13   2   7        7.38       -5.31     12.69 o 
  14   2   7        2.41       -0.11     12.37 o 
   0   3   7      132.37      142.52     12.05 o 
   1   3   7      150.53      155.32      8.52 o 
   2   3   7     2239.53     2361.17     35.47 o 
   3   3   7      620.19      588.24     13.50 o 
   4   3   7     1198.01     1238.04     72.39 o 
   5   3   7       97.05       88.24      5.85 o 
   6   3   7      397.14      400.13     11.60 o 
   7   3   7      158.69      156.97     10.78 o 
   8   3   7      107.84       88.07     11.68 o 
   9   3   7       36.17       42.16      8.39 o 
  10   3   7       53.20       76.34     10.78 o 
  11   3   7        7.41        8.94      8.99 o 
  12   3   7        2.17       -2.59      9.35 o 
  13   3   7        2.54       -5.14     10.55 o 
  14   3   7        0.89        1.10     12.38 o 
   0   4   7       25.51       16.86      5.16 o 
   1   4   7     1913.53     2174.64     35.07 o 
   2   4   7      470.25      478.21     12.30 o 
   3   4   7      843.47      775.74     47.41 o 
   4   4   7       33.72       52.94      4.73 o 
   5   4   7      147.66      138.44      7.14 o 
   6   4   7       17.53       16.91      3.32 o 
   7   4   7        4.12        4.84      4.01 o 
   8   4   7      121.43      122.92     11.77 o 
   9   4   7      288.64      277.76     21.88 o 
  10   4   7        3.12       -6.52      6.76 o 
  11   4   7        4.89       -3.50      7.08 o 
  12   4   7        4.69       -2.99      9.07 o 
  13   4   7        0.37       -8.92     10.64 o 
  14   4   7        2.63       17.51     14.27 o 
   0   5   7        2.59        6.37      5.80 o 
   1   5   7      122.67      100.96      6.34 o 
   2   5   7     1519.69     1753.53     30.78 o 
   3   5   7      172.95      181.87      6.96 o 
   4   5   7      406.09      490.90     13.41 o 
   5   5   7      104.11       93.78      7.15 o 
   6   5   7       70.62       56.55      5.30 o 
   7   5   7       20.84       10.58      4.97 o 
   8   5   7       43.68       55.88     11.77 o 
   9   5   7       32.22       34.26     10.98 o 
  10   5   7       56.20       55.81     13.01 o 
  11   5   7       22.88       39.36     12.10 o 
  12   5   7        3.42       11.77      9.95 o 
  13   5   7        2.48       11.15     11.28 o 
  14   5   7        2.37       13.92     14.18 o 
   0   6   7        0.18       10.05      7.10 o 
   1   6   7      394.90      449.95     18.03 o 
   2   6   7      112.29      104.38      8.83 o 
   3   6   7       77.13      107.55      6.25 o 
   4   6   7      227.58      243.57     15.56 o 
   5   6   7      250.88      255.82     13.09 o 
   6   6   7       46.73       40.27      5.72 o 
   7   6   7       19.64       20.22      5.69 o 
   8   6   7       20.20       15.04      7.85 o 
   9   6   7       65.51       59.05     12.81 o 
  10   6   7        4.47       18.93     10.47 o 
  11   6   7        6.71        9.61      9.11 o 
  12   6   7        2.54       -2.12      9.36 o 
  13   6   7        2.24       -9.52     11.76 o 
  14   6   7        9.92       18.19     28.96 o 
   0   7   7      384.44      319.19     13.29 o 
   1   7   7      234.13      221.80     10.71 o 
   2   7   7      372.10      415.97     13.73 o 
   3   7   7       49.59       51.83      6.27 o 
   4   7   7      253.56      268.37     15.04 o 
   5   7   7       48.40       33.80      6.41 o 
   6   7   7       28.37       28.81      6.90 o 
   7   7   7      261.33      284.51     17.28 o 
   8   7   7       24.03       29.55     10.24 o 
   9   7   7       93.76       80.41     16.27 o 
  10   7   7       22.44       23.66     10.70 o 
  11   7   7       14.19       21.09      9.60 o 
  12   7   7        1.40       -9.93      9.93 o 
  13   7   7        2.07       -4.58     12.91 o 
   0   8   7       57.44       44.33      6.06 o 
   1   8   7      119.28      143.05      8.02 o 
   2   8   7       30.13       21.03      4.12 o 
   3   8   7      459.40      499.11     16.31 o 
   4   8   7       14.82       12.18      3.92 o 
   5   8   7       16.02       19.92      5.11 o 
   6   8   7       36.33       48.23      8.34 o 
   7   8   7      167.60      208.06     17.89 o 
   8   8   7        5.16        6.36      7.01 o 
   9   8   7       14.00       14.03      8.57 o 
  10   8   7        8.12       11.52     10.23 o 
  11   8   7        0.18        6.64     10.25 o 
  12   8   7        2.60       -6.26     11.38 o 
  13   8   7        0.78       10.07     13.43 o 
   0   9   7       40.51       54.36      9.46 o 
   1   9   7       41.22       38.32      5.11 o 
   2   9   7      439.51      457.81     15.76 o 
   3   9   7        9.79        9.32      3.97 o 
   4   9   7        9.95        5.04      5.32 o 
   5   9   7        1.86       -2.81      4.28 o 
   6   9   7       82.09       66.58     10.68 o 
   7   9   7       43.08       43.21      9.58 o 
   8   9   7       47.83       57.30     12.49 o 
   9   9   7        9.69        9.35      8.31 o 
  10   9   7       12.72       12.92      9.96 o 
  11   9   7        0.48       -6.27      8.59 o 
  12   9   7        8.90       -1.72     10.56 o 
  13   9   7        1.59       26.11     30.21 o 
   0  10   7        6.72        3.56      5.73 o 
   1  10   7      330.02      311.98     16.73 o 
   2  10   7      231.17      222.26     13.71 o 
   3  10   7        2.26       -3.74      3.74 o 
   4  10   7       35.34       41.65      6.47 o 
   5  10   7       67.76       65.13      8.40 o 
   6  10   7      193.72      184.80     13.20 o 
   7  10   7      113.27      109.79     13.87 o 
   8  10   7        4.11        2.27      8.28 o 
   9  10   7       10.48       12.68      9.90 o 
  10  10   7        0.16       -8.24      8.24 o 
  11  10   7        5.75        2.10      9.95 o 
  12  10   7        1.62       27.15     14.51 o 
   0  11   7       37.80       31.58     13.25 o 
   1  11   7        2.91        8.72      5.70 o 
   2  11   7      173.90      154.42     12.25 o 
   3  11   7      100.90       99.98     10.05 o 
   4  11   7       14.52       11.41      5.25 o 
   5  11   7       18.41       22.51      6.17 o 
   6  11   7      188.81      225.13     16.91 o 
   7  11   7       30.02       34.77      8.58 o 
   8  11   7        1.26        9.80      9.24 o 
   9  11   7        2.60        4.73      8.40 o 
  10  11   7       12.19       21.28     13.49 o 
  11  11   7        7.30       31.93     14.29 o 
  12  11   7        0.57      -20.47     20.47 o 
   0  12   7        1.40       -0.27      8.19 o 
   1  12   7      283.57      278.37     19.99 o 
   2  12   7        3.89        8.19      6.09 o 
   3  12   7        3.39        0.33      5.57 o 
   4  12   7       51.64       54.93      8.44 o 
   5  12   7       15.15        8.20      6.60 o 
   6  12   7       10.34        8.30      6.20 o 
   7  12   7        3.11       20.85      8.49 o 
   8  12   7        9.68        7.17      9.59 o 
   9  12   7        6.83        3.70      9.84 o 
  10  12   7        8.24       18.80     10.94 o 
  11  12   7        0.45       -7.24     11.17 o 
   0  13   7       49.61       57.11     18.19 o 
   1  13   7        9.78        6.97      7.37 o 
   2  13   7      137.95      125.71     14.76 o 
   3  13   7       93.63       87.96     11.60 o 
   4  13   7        1.19        1.70      6.77 o 
   5  13   7        6.07        3.77      6.42 o 
   6  13   7       36.19       33.60      9.91 o 
   7  13   7       14.56       26.69     10.56 o 
   8  13   7        1.69        8.05     10.33 o 
   9  13   7        8.46       12.55     11.67 o 
  10  13   7        0.24      -12.08     12.08 o 
   0  14   7       24.08       23.46     13.66 o 
   1  14   7        1.81       -6.35      6.92 o 
   2  14   7       10.28       15.40      8.34 o 
   3  14   7       64.15       74.09     11.88 o 
   4  14   7       12.74       15.43      8.44 o 
   5  14   7       17.20        6.97      7.19 o 
   6  14   7        2.16        2.09     10.91 o 
   7  14   7        3.66       -3.22     10.39 o 
   8  14   7       11.89       15.12     16.28 o 
   9  14   7        2.79       12.47     15.88 o 
   0  15   7        0.40       -8.17      9.98 o 
   1  15   7        5.82        9.97      7.94 o 
   2  15   7       21.97       15.29      8.07 o 
   3  15   7        3.39       -1.92      8.40 o 
   4  15   7        6.79       21.52      8.78 o 
   5  15   7        6.89        6.83      8.22 o 
   6  15   7        5.43       -0.68      9.35 o 
   7  15   7        3.82        1.31     12.87 o 
   8  15   7        0.96       -0.85     17.17 o 
   0  16   7        0.03       -3.89     11.73 o 
   1  16   7        0.43        4.05      9.80 o 
   2  16   7        8.08       16.31     10.68 o 
   3  16   7       14.11        0.84     10.16 o 
   4  16   7        9.52        6.21      9.76 o 
   5  16   7        6.91       14.16     10.21 o 
   6  16   7        0.60       12.11     12.81 o 
   7  16   7       10.00       34.09     16.67 o 
   0  17   7        0.49      -14.20     15.59 o 
   1  17   7       13.31        4.75     12.11 o 
   2  17   7       13.20       -1.13     12.48 o 
   3  17   7       16.14        8.85     13.11 o 
   4  17   7        1.17        2.46     13.00 o 
   5  17   7        4.00       -0.10     12.19 o 
   6  17   7        6.72        2.22     21.34 o 
   0  18   7        0.00        1.27     18.90 o 
   1  18   7        1.24        1.67     14.91 o 
   2  18   7       11.38       24.24     15.04 o 
   3  18   7       14.86       42.20     16.94 o 
   4  18   7        0.98      -13.31     15.55 o 
   0   0   8     1256.88     1525.03     66.16 o 
   1   0   8      589.07      609.30     34.95 o 
   2   0   8       67.81       66.22      6.88 o 
   3   0   8      229.83      252.68     18.04 o 
   4   0   8      903.22     1122.57     30.25 o 
   5   0   8      821.60      922.27     23.98 o 
   6   0   8      127.16      123.07      9.67 o 
   7   0   8      102.57      100.08     11.24 o 
   8   0   8      166.98      154.12     19.24 o 
   9   0   8       27.54       21.99      9.96 o 
  10   0   8        3.55       21.99     10.03 o 
  11   0   8        1.99       -1.25      9.43 o 
  12   0   8        2.82       -4.07     12.19 o 
  13   0   8        1.97      -12.10     12.10 o 
  14   0   8        1.03      -20.48     25.43 o 
   0   1   8     1758.78     1987.16     48.57 o 
   1   1   8      319.27      378.56     11.03 o 
   2   1   8      913.49      753.45     14.61 o 
   3   1   8       12.30       14.81      2.39 o 
   4   1   8      149.47      178.64      8.66 o 
   5   1   8      269.65      248.88      8.61 o 
   6   1   8       43.96       56.45      4.82 o 
   7   1   8       34.08       27.99      4.74 o 
   8   1   8       11.16        9.34      5.38 o 
   9   1   8       78.36      102.30     11.70 o 
  10   1   8       18.75       22.10      7.59 o 
  11   1   8        2.42        4.24      7.22 o 
  12   1   8        9.77       16.44      8.39 o 
  13   1   8        2.91       10.80      9.96 o 
  14   1   8        0.89       -3.80     11.59 o 
   0   2   8     2082.20     2064.08     50.73 o 
   1   2   8        4.16        2.87      2.17 o 
   2   2   8      442.07      535.97     11.35 o 
   3   2   8      381.16      396.37     10.39 o 
   4   2   8      727.19      747.90     16.52 o 
   5   2   8      184.68      216.76      8.54 o 
   6   2   8       80.35       72.05      5.45 o 
   7   2   8       45.49       50.95      5.99 o 
   8   2   8       35.06       25.93      6.26 o 
   9   2   8       33.79       32.88      8.53 o 
  10   2   8        4.83       11.71      7.19 o 
  11   2   8       21.72       23.42      8.91 o 
  12   2   8        9.07       13.12      9.00 o 
  13   2   8        1.09       -1.45     11.27 o 
  14   2   8        1.90        7.14     12.93 o 
   0   3   8        0.90       -2.00      2.13 o 
   1   3   8     1087.50     1277.94     26.00 o 
   2   3   8     1383.70     1713.01     27.27 o 
   3   3   8      201.00      190.94      8.41 o 
   4   3   8       79.26       80.88      5.73 o 
   5   3   8      438.80      391.75     19.67 o 
   6   3   8      214.06      222.90      9.17 o 
   7   3   8       70.98       79.21      8.19 o 
   8   3   8        9.08        5.58      4.59 o 
   9   3   8       51.21       35.97      9.63 o 
  10   3   8       33.49       24.03      9.68 o 
  11   3   8        0.08       12.43      9.46 o 
  12   3   8        1.00       -7.80      8.44 o 
  13   3   8        0.31        0.27     12.18 o 
  14   3   8        2.49        7.31     14.31 o 
   0   4   8     2755.45     2949.38     68.91 o 
   1   4   8       40.69       45.06      4.62 o 
   2   4   8     1511.20     1890.40     31.77 o 
   3   4   8      637.03      611.34     15.05 o 
   4   4   8      190.83      191.04      7.90 o 
   5   4   8      154.48      134.43      7.77 o 
   6   4   8       77.15       72.79      5.90 o 
   7   4   8      184.89      178.63     14.13 o 
   8   4   8      175.36      176.36     16.98 o 
   9   4   8      225.32      201.63     22.90 o 
  10   4   8        3.89        5.31      8.29 o 
  11   4   8        0.45       -2.99      8.35 o 
  12   4   8       10.90        4.13     10.06 o 
  13   4   8        1.15        0.25     11.04 o 
  14   4   8        1.86        1.04     13.70 o 
   0   5   8      298.80      364.97     20.10 o 
   1   5   8      592.71      610.71     14.67 o 
   2   5   8     1297.09     1558.02     28.65 o 
   3   5   8      424.48      482.78     13.64 o 
   4   5   8      450.59      462.82     14.92 o 
   5   5   8       36.13       41.48      5.28 o 
   6   5   8      154.73      156.88      9.25 o 
   7   5   8      197.05      221.42     13.31 o 
   8   5   8       70.51       67.37     12.00 o 
   9   5   8       25.32       19.33      8.89 o 
  10   5   8       47.90       37.99     11.52 o 
  11   5   8       13.89       13.82     15.23 o 
  12   5   8       11.30       10.98     12.41 o 
  13   5   8        9.36       -8.61     11.34 o 
  14   5   8        9.70        9.41     14.04 o 
   0   6   8      162.53      155.70     15.29 o 
   1   6   8      688.42      748.43     17.18 o 
   2   6   8      214.14      233.26     11.08 o 
   3   6   8      346.59      351.36     14.06 o 
   4   6   8       78.17       73.59      8.17 o 
   5   6   8      489.04      483.81     16.34 o 
   6   6   8       70.91       72.75      7.92 o 
   7   6   8        1.11        2.47      4.60 o 
   8   6   8      404.05      419.32     29.92 o 
   9   6   8       70.23       69.04     13.17 o 
  10   6   8        1.38        2.00      8.25 o 
  11   6   8        1.40       -5.64      8.10 o 
  12   6   8        1.23       -1.33     10.17 o 
  13   6   8        7.15       25.66     13.78 o 
   0   7   8      272.44      298.41     21.18 o 
   1   7   8      285.52      288.95     14.78 o 
   2   7   8      124.58      113.46      8.67 o 
   3   7   8      277.43      291.10     13.73 o 
   4   7   8      131.64      142.56     10.48 o 
   5   7   8      136.45      148.79     10.74 o 
   6   7   8      116.42      117.94      9.69 o 
   7   7   8       31.86       29.24      6.84 o 
   8   7   8       67.19       41.01     13.09 o 
   9   7   8       49.86       54.61     13.17 o 
  10   7   8       24.37       26.97     10.52 o 
  11   7   8        1.95        8.50      9.33 o 
  12   7   8        0.60       10.55     10.93 o 
  13   7   8        6.63       -9.91     13.48 o 
   0   8   8       12.61       16.58      6.60 o 
   1   8   8       78.03       69.14      8.16 o 
   2   8   8       23.78       24.29      5.28 o 
   3   8   8       74.59       88.17     10.16 o 
   4   8   8      295.75      321.05     17.09 o 
   5   8   8      307.96      336.79     16.42 o 
   6   8   8       91.50       82.80      8.92 o 
   7   8   8      215.73      239.36     19.36 o 
   8   8   8       47.37       42.67     10.88 o 
   9   8   8       35.55       21.92      9.88 o 
  10   8   8        0.53        6.79      9.98 o 
  11   8   8        2.26       -8.61      8.61 o 
  12   8   8       12.21       32.70     12.88 o 
  13   8   8        5.15        5.99     15.65 o 
   0   9   8       21.26       20.85      6.68 o 
   1   9   8       84.98       72.13      8.25 o 
   2   9   8       68.95       76.48      8.69 o 
   3   9   8      258.12      242.82     13.35 o 
   4   9   8      551.47      616.29     21.08 o 
   5   9   8       28.12       24.96      6.28 o 
   6   9   8      119.29      119.62     12.22 o 
   7   9   8       11.46        0.93      6.19 o 
   8   9   8       64.80       59.22     12.41 o 
   9   9   8        3.72        0.07      8.77 o 
  10   9   8        2.71       14.03      9.84 o 
  11   9   8        0.12       17.32     10.08 o 
  12   9   8        4.98        1.54     11.92 o 
   0  10   8       76.43       76.02     12.77 o 
   1  10   8       82.72       82.25      9.50 o 
   2  10   8       88.48      107.10      9.98 o 
   3  10   8      252.99      238.20     15.37 o 
   4  10   8       31.55       42.47      6.94 o 
   5  10   8      100.15       52.74     16.49 o 
   6  10   8       34.07       40.17      7.15 o 
   7  10   8       80.26       65.71     10.46 o 
   8  10   8       46.28       35.11     11.22 o 
   9  10   8        2.67       15.72      9.98 o 
  10  10   8        1.04        2.87      9.35 o 
  11  10   8        2.85       21.35     12.11 o 
  12  10   8        0.10       24.25     15.51 o 
   0  11   8       53.01       67.73     14.42 o 
   1  11   8      259.95      247.43     16.39 o 
   2  11   8       63.79       80.30      8.92 o 
   3  11   8      103.41      108.58     11.58 o 
   4  11   8       16.54       15.78      7.10 o 
   5  11   8       30.32       24.74      6.90 o 
   6  11   8        7.95       14.83      6.23 o 
   7  11   8       69.57       62.56     11.19 o 
   8  11   8        4.18        5.24      8.84 o 
   9  11   8        3.27       -8.76      8.87 o 
  10  11   8        3.31        3.34      9.53 o 
  11  11   8        1.02       -1.34     11.24 o 
   0  12   8       13.75        7.88      8.40 o 
   1  12   8       19.91        7.31      6.78 o 
   2  12   8       94.17       65.32     10.59 o 
   3  12   8       73.21       77.43      9.80 o 
   4  12   8        7.75        4.42      6.12 o 
   5  12   8       50.53       40.89      8.58 o 
   6  12   8       61.81       47.63      9.57 o 
   7  12   8       22.09       10.01      9.87 o 
   8  12   8        0.76        8.00     10.18 o 
   9  12   8        9.61       20.11     10.43 o 
  10  12   8       14.34       10.08     11.30 o 
  11  12   8        0.93        2.77     13.86 o 
   0  13   8      208.93      238.23     27.35 o 
   1  13   8       51.60       70.65     11.58 o 
   2  13   8       96.43      101.40     14.51 o 
   3  13   8        9.64        5.84      6.43 o 
   4  13   8       11.33       16.44      7.80 o 
   5  13   8       34.03       23.83      8.29 o 
   6  13   8       27.59       25.61      8.17 o 
   7  13   8       11.08       25.36     11.08 o 
   8  13   8       10.72       18.18     17.05 o 
   9  13   8       34.12       28.77     17.51 o 
  10  13   8        5.07      -12.05     12.05 o 
   0  14   8        0.18       -6.53     15.70 o 
   1  14   8        5.47        1.40      6.87 o 
   2  14   8       10.24        2.50      7.30 o 
   3  14   8        7.47        5.34      7.02 o 
   4  14   8       11.94       12.36     11.52 o 
   5  14   8        8.93       15.46      8.44 o 
   6  14   8        2.07       -8.04     13.95 o 
   7  14   8        0.59       -8.79     10.74 o 
   8  14   8       17.76       26.89     17.28 o 
   9  14   8       15.80        3.26     17.50 o 
   0  15   8        6.49       19.17     12.73 o 
   1  15   8        5.28       -7.37      7.37 o 
   2  15   8       11.28       19.24      9.24 o 
   3  15   8        1.78        2.10      8.50 o 
   4  15   8        0.38        1.90      7.17 o 
   5  15   8        1.64        4.93      9.15 o 
   6  15   8        0.53       13.23     10.80 o 
   7  15   8       24.11       21.64     15.15 o 
   8  15   8       24.75       -7.68     20.53 o 
   0  16   8        0.41       -6.35     12.35 o 
   1  16   8        6.79       11.69      9.78 o 
   2  16   8       16.15       20.56     12.60 o 
   3  16   8        1.18       20.26     10.24 o 
   4  16   8        3.60        3.91      9.16 o 
   5  16   8        0.57       -2.66      9.75 o 
   6  16   8        7.13       21.95     13.72 o 
   7  16   8       16.47       -8.41     18.02 o 
   0  17   8        2.16      -25.10     25.10 o 
   1  17   8        5.20       -4.46     12.08 o 
   2  17   8        0.65       -4.47     11.48 o 
   3  17   8        1.11       10.20     12.73 o 
   4  17   8        1.76       24.12     14.85 o 
   5  17   8        1.77       14.90     13.81 o 
   6  17   8        2.04      -20.33     20.33 o 
   0  18   8        3.46        1.10     17.74 o 
   1  18   8        1.58        3.11     14.77 o 
   2  18   8        1.82        5.07     14.28 o 
   3  18   8        3.53       26.55     20.00 o 
   1   0   9      268.54      272.63     18.58 o 
   2   0   9      333.89      389.46     22.69 o 
   3   0   9     1330.59     1615.14     32.96 o 
   4   0   9       54.59       54.53      6.60 o 
   5   0   9       20.92       18.87      4.52 o 
   6   0   9      409.51      433.37     17.03 o 
   7   0   9       73.73       58.55      8.96 o 
   8   0   9       24.19       19.08     12.08 o 
   9   0   9       90.32       98.68     16.53 o 
  10   0   9        0.04        5.39     11.89 o 
  11   0   9       18.25       10.53     10.20 o 
  12   0   9        3.30       -1.77     10.39 o 
  13   0   9        0.31      -10.48     18.89 o 
  14   0   9        2.36      -24.50     26.27 o 
   0   1   9     2439.90     2709.24    111.15 o 
   1   1   9     4486.74     4817.26     63.49 o 
   2   1   9        5.80        2.90      1.80 o 
   3   1   9      799.51      828.31     15.20 o 
   4   1   9      647.46      706.20     15.31 o 
   5   1   9      324.92      299.67      9.54 o 
   6   1   9      367.12      345.33     10.74 o 
   7   1   9      108.03      106.03      9.92 o 
   8   1   9      103.87      113.06     11.27 o 
   9   1   9       46.26       45.80      8.42 o 
  10   1   9       21.61       32.95      8.33 o 
  11   1   9       22.91       29.19      9.82 o 
  12   1   9        1.78       -8.42      8.42 o 
  13   1   9        3.51       18.25     12.93 o 
  14   1   9        4.20        2.62     16.57 o 
   0   2   9     4795.00     5785.68    114.89 o 
   1   2   9      902.97      978.89     21.62 o 
   2   2   9     3895.55     4805.08     59.41 o 
   3   2   9      339.98      325.46      9.80 o 
   4   2   9      143.75      160.35      8.52 o 
   5   2   9       77.90       97.11      6.24 o 
   6   2   9      572.47      647.35     16.19 o 
   7   2   9       49.27       53.90      6.50 o 
   8   2   9      121.57      112.46     11.38 o 
   9   2   9       27.09       17.44      6.58 o 
  10   2   9        4.94        6.42      7.71 o 
  11   2   9       13.72       16.24      8.85 o 
  12   2   9        2.70        0.61      8.55 o 
  13   2   9        0.75       -0.06     12.23 o 
  14   2   9        1.16       -9.95     12.89 o 
   0   3   9        8.46        3.05      2.74 o 
   1   3   9     1778.92     1807.00     32.83 o 
   2   3   9      395.41      410.32     12.72 o 
   3   3   9      825.57      962.58     17.30 o 
   4   3   9      171.32      146.81      7.53 o 
   5   3   9      107.14      108.40      7.10 o 
   6   3   9       42.15       39.06      4.41 o 
   7   3   9      229.71      178.60     12.22 o 
   8   3   9       91.00       72.50     11.91 o 
   9   3   9       14.36       11.48     14.70 o 
  10   3   9        5.39        7.06      7.72 o 
  11   3   9        8.44       16.52     16.21 o 
  12   3   9        0.05       -2.94      9.70 o 
  13   3   9        1.61        7.61     10.71 o 
  14   3   9        1.53       17.19     14.41 o 
   0   4   9      379.16      410.48     20.90 o 
   1   4   9     1060.72     1376.25     42.92 o 
   2   4   9       84.13       76.34      6.58 o 
   3   4   9      150.93      149.85     11.52 o 
   4   4   9       55.47       51.08      5.22 o 
   5   4   9       90.97       93.42      7.68 o 
   6   4   9      103.99      111.50      8.07 o 
   7   4   9       10.39        4.84      3.55 o 
   8   4   9       19.66       14.02      7.56 o 
   9   4   9        9.22        1.14      8.35 o 
  10   4   9        5.80       20.06      9.99 o 
  11   4   9        0.42        0.06      9.01 o 
  12   4   9        9.01       13.53     10.79 o 
  13   4   9        4.48        1.75     14.48 o 
  14   4   9        0.24        3.30     12.67 o 
   0   5   9      293.96      281.45     19.23 o 
   1   5   9      161.66      133.58      8.62 o 
   2   5   9      291.80      275.19     11.65 o 
   3   5   9       87.58      115.80     10.74 o 
   4   5   9      137.58      120.84     12.74 o 
   5   5   9      219.41      234.85     14.61 o 
   6   5   9       41.00       33.37      5.61 o 
   7   5   9       79.65       63.51      8.04 o 
   8   5   9       53.68       50.31     11.14 o 
   9   5   9       58.62       36.68     10.42 o 
  10   5   9        3.54       -2.20      8.03 o 
  11   5   9        7.56        2.27      8.54 o 
  12   5   9        4.28       -0.19      9.76 o 
  13   5   9        0.06        6.44     13.35 o 
   0   6   9       23.27       15.22      6.07 o 
   1   6   9        6.41        6.90      2.83 o 
   2   6   9       58.94       52.09      6.49 o 
   3   6   9       41.92       36.44      5.31 o 
   4   6   9      234.66      239.73     12.56 o 
   5   6   9       16.90        7.71      4.66 o 
   6   6   9      197.76      170.95     10.93 o 
   7   6   9      149.81      155.27     13.12 o 
   8   6   9        0.59       -0.59      6.30 o 
   9   6   9       50.74       43.36     12.04 o 
  10   6   9        8.75      -10.11     10.21 o 
  11   6   9        3.64       -3.35      8.32 o 
  12   6   9       10.68       -0.94     11.56 o 
  13   6   9        1.24      -10.61     12.48 o 
   0   7   9        2.13        3.03      5.13 o 
   1   7   9      130.52      113.28     11.50 o 
   2   7   9      295.72      329.99     13.77 o 
   3   7   9      126.02      141.41     10.31 o 
   4   7   9       66.79       58.99      7.04 o 
   5   7   9       46.49       40.86      6.21 o 
   6   7   9        6.18        2.46      4.06 o 
   7   7   9       89.38       97.86     15.43 o 
   8   7   9       72.62       78.02     17.24 o 
   9   7   9       26.60       48.36     11.96 o 
  10   7   9       15.92       27.33      9.67 o 
  11   7   9       12.37       -1.41      9.71 o 
  12   7   9        7.01       23.63     13.14 o 
  13   7   9        1.70        7.21     12.50 o 
   0   8   9      143.28      128.95     16.79 o 
   1   8   9      167.21      169.43     12.81 o 
   2   8   9      203.42      219.32     14.54 o 
   3   8   9       52.21       44.92      9.55 o 
   4   8   9      349.97      374.19     17.00 o 
   5   8   9       84.54       64.71     11.46 o 
   6   8   9        9.15       12.28      5.30 o 
   7   8   9      243.62      221.37     25.69 o 
   8   8   9       54.97       45.70     11.45 o 
   9   8   9        4.53       -1.45      8.12 o 
  10   8   9       14.46       30.04     11.04 o 
  11   8   9        5.41       -0.92      9.32 o 
  12   8   9        4.20       12.93     12.82 o 
  13   8   9        0.93       -9.88     12.90 o 
   0   9   9        4.69        9.22      7.25 o 
   1   9   9       20.18       23.75      6.11 o 
   2   9   9      252.57      285.06     17.71 o 
   3   9   9       21.43       20.03      6.04 o 
   4   9   9      308.26      355.24     17.26 o 
   5   9   9       26.29       20.00      5.78 o 
   6   9   9       61.31       69.04      8.99 o 
   7   9   9      108.97      132.05     13.98 o 
   8   9   9        5.51        2.89      8.17 o 
   9   9   9       30.27       43.60     11.59 o 
  10   9   9        1.26        3.95      9.63 o 
  11   9   9        5.09       -9.82      9.82 o 
  12   9   9        4.00        3.29     13.31 o 
   0  10   9        7.95       10.85      9.32 o 
   1  10   9      198.23      214.52     15.16 o 
   2  10   9       11.42        8.48      5.57 o 
   3  10   9       19.84       28.07      7.35 o 
   4  10   9       20.44       19.75      7.13 o 
   5  10   9        0.39       -6.23      6.55 o 
   6  10   9       28.07       41.18      7.56 o 
   7  10   9       38.96       42.04      8.96 o 
   8  10   9        2.83       -9.81      9.81 o 
   9  10   9        8.29       13.85      9.02 o 
  10  10   9        4.28       17.47     10.15 o 
  11  10   9        9.35       14.55     13.45 o 
  12  10   9        1.06       -1.19     13.92 o 
   0  11   9      152.46      140.77     24.32 o 
   1  11   9      474.91      494.21     25.50 o 
   2  11   9        4.49       -1.81      6.14 o 
   3  11   9       41.36       55.43      8.86 o 
   4  11   9       42.64       34.74      8.42 o 
   5  11   9        4.49       -2.66      5.85 o 
   6  11   9       13.59       13.46      7.76 o 
   7  11   9       18.85       18.12     10.43 o 
   8  11   9        2.10        3.45      9.06 o 
   9  11   9       11.78       18.81      9.93 o 
  10  11   9       18.79       20.37     12.02 o 
  11  11   9        8.08       39.40     13.65 o 
   0  12   9        3.50        1.71      9.70 o 
   1  12   9        1.21        1.57      7.01 o 
   2  12   9       16.84       -2.30      9.61 o 
   3  12   9       12.96       17.90      6.52 o 
   4  12   9        0.85       -1.17      7.87 o 
   5  12   9        1.42        1.70      6.36 o 
   6  12   9       10.44       21.38     10.23 o 
   7  12   9        4.93       -8.07      8.58 o 
   8  12   9        2.87        4.57     20.56 o 
   9  12   9       13.08        3.75     11.01 o 
  10  12   9        2.90       16.38     15.73 o 
  11  12   9        0.89      -11.76     32.14 o 
   0  13   9        1.38       -1.33      9.04 o 
   1  13   9       29.70       28.50      9.09 o 
   2  13   9       23.44       20.91      8.85 o 
   3  13   9        2.94       -4.40      6.19 o 
   4  13   9        0.06        4.30      7.20 o 
   5  13   9        0.16        2.74      7.56 o 
   6  13   9       11.49        4.83      8.37 o 
   7  13   9        0.18        0.36     10.15 o 
   8  13   9        1.39       -3.02     12.11 o 
   9  13   9        3.38        5.52     13.11 o 
  10  13   9        2.11        3.68     15.91 o 
   0  14   9      117.53      108.08     28.74 o 
   1  14   9       18.06       16.54      8.56 o 
   2  14   9        0.54       -1.88      8.42 o 
   3  14   9       20.65       23.44     10.23 o 
   4  14   9       10.60        8.72      8.18 o 
   5  14   9       21.03        4.77      9.16 o 
   6  14   9        4.72       30.98     11.95 o 
   7  14   9        3.83        4.21     11.80 o 
   8  14   9        1.09       -1.86     22.21 o 
   9  14   9        3.86       -5.74     16.57 o 
   0  15   9       20.34       12.87     20.39 o 
   1  15   9        6.28       -2.75      8.16 o 
   2  15   9       22.89       14.91     13.31 o 
   3  15   9       11.61        8.69     10.01 o 
   4  15   9       24.03       27.46      9.63 o 
   5  15   9        6.56      -12.07     12.51 o 
   6  15   9        1.58      -12.43     17.40 o 
   7  15   9        0.53        6.95     16.13 o 
   8  15   9        1.27       19.81     22.34 o 
   0  16   9       12.27       17.21     13.41 o 
   1  16   9        2.54      -10.33     10.33 o 
   2  16   9        0.24       -9.08     10.41 o 
   3  16   9        6.00      -10.40     10.40 o 
   4  16   9        3.48      -10.95     15.74 o 
   5  16   9        5.15        0.98     11.24 o 
   6  16   9        2.38       14.67     15.11 o 
   7  16   9        0.72      -22.73     24.33 o 
   0  17   9        4.89       10.17     14.00 o 
   1  17   9        9.79       -5.30     14.73 o 
   2  17   9        5.05        4.46     11.98 o 
   3  17   9        3.77        8.96     13.44 o 
   4  17   9        0.87       13.29     14.71 o 
   5  17   9        0.31       12.77     17.97 o 
   0  18   9        1.00       -9.00     19.65 o 
   1  18   9        0.02      -13.43     13.63 o 
   2  18   9        6.32        1.99     19.68 o 
   0   0  10     4853.25     4138.26    146.81 o 
   1   0  10       76.55       90.25     11.11 o 
   2   0  10       46.22       44.92      6.77 o 
   3   0  10        8.57        8.84      3.45 o 
   4   0  10        0.76        4.99      3.48 o 
   5   0  10        0.83        2.16      3.36 o 
   6   0  10      360.60      302.29     15.53 o 
   7   0  10       15.54       11.72      6.25 o 
   8   0  10        0.20        0.71     10.08 o 
   9   0  10        0.03       11.05     10.43 o 
  10   0  10        0.00       -8.89      8.89 o 
  11   0  10        1.68      -12.65     12.65 o 
  12   0  10        0.72        5.86     17.01 o 
  13   0  10        0.13       19.73     27.95 o 
  14   0  10        8.85       28.25     30.87 o 
   0   1  10       13.38        9.10      5.78 o 
   1   1  10      123.83      130.07      8.16 o 
   2   1  10      154.24      166.78      8.54 o 
   3   1  10       91.85       83.91      5.39 o 
   4   1  10       76.91       72.37      5.42 o 
   5   1  10      282.91      287.14     10.76 o 
   6   1  10      266.03      262.61     10.31 o 
   7   1  10       37.56       38.43      5.64 o 
   8   1  10      118.88      117.92     11.97 o 
   9   1  10       16.78       12.63      6.17 o 
  10   1  10       12.67       18.63      8.36 o 
  11   1  10       40.90       23.77      9.89 o 
  12   1  10        0.63        4.06      9.73 o 
  13   1  10        6.31       13.19     15.53 o 
  14   1  10        4.65       -2.21     22.63 o 
   0   2  10       45.00       41.09      6.42 o 
   1   2  10      114.56      135.38      9.54 o 
   2   2  10      891.53     1020.16     20.32 o 
   3   2  10       81.71       81.41      5.67 o 
   4   2  10      104.89      130.57      8.37 o 
   5   2  10      137.48      113.21      7.28 o 
   6   2  10       79.02       68.81      5.77 o 
   7   2  10      275.30      281.39     13.39 o 
   8   2  10      111.28      123.87     14.55 o 
   9   2  10       15.06       15.69      7.41 o 
  10   2  10        6.77        3.42      7.88 o 
  11   2  10        1.41       -7.11      8.05 o 
  12   2  10        2.22       13.33     10.66 o 
  13   2  10        5.12        2.67     13.34 o 
  14   2  10        7.35       31.94     22.43 o 
   0   3  10      109.74       84.40     10.97 o 
   1   3  10     1048.56     1189.05     27.80 o 
   2   3  10     1762.23     1994.95     31.94 o 
   3   3  10      368.78      355.04      9.81 o 
   4   3  10      262.65      250.75     12.69 o 
   5   3  10       12.62       12.41      3.84 o 
   6   3  10      384.55      346.83     12.81 o 
   7   3  10       67.74       71.62      8.44 o 
   8   3  10       94.39      103.48     13.71 o 
   9   3  10       69.95       71.74     22.70 o 
  10   3  10       33.95       57.98     12.00 o 
  11   3  10       16.28       15.90      9.84 o 
  12   3  10       16.43       31.18     12.92 o 
  13   3  10        4.33        4.53     12.09 o 
  14   3  10        2.13       23.58     20.50 o 
   0   4  10      390.59      514.06     24.31 o 
   1   4  10      321.99      300.62     12.19 o 
   2   4  10       97.57       79.28      7.53 o 
   3   4  10      436.63      478.61     15.03 o 
   4   4  10      195.69      206.62     12.25 o 
   5   4  10       81.06       67.08      6.65 o 
   6   4  10        0.46       -0.82      3.10 o 
   7   4  10      744.21      746.19     21.65 o 
   8   4  10       31.22       26.23      8.64 o 
   9   4  10       76.14       72.89     15.19 o 
  10   4  10       19.24       13.07     10.16 o 
  11   4  10        0.21       -0.84      9.44 o 
  12   4  10        1.60       -8.00      9.97 o 
  13   4  10       12.68       22.66     16.18 o 
   0   5  10      144.37      150.24     21.55 o 
   1   5  10       14.99       22.80      4.10 o 
   2   5  10      475.61      580.08     16.39 o 
   3   5  10       43.20       36.58      7.36 o 
   4   5  10      138.87      167.18      9.97 o 
   5   5  10       65.46       58.14      6.57 o 
   6   5  10       48.44       48.73      5.40 o 
   7   5  10       74.16      101.67      9.60 o 
   8   5  10      466.93      483.98     30.17 o 
   9   5  10       53.66       46.28     11.09 o 
  10   5  10       45.42       40.05     15.61 o 
  11   5  10        1.53       -6.58      8.30 o 
  12   5  10        9.20       12.63     12.89 o 
  13   5  10        1.53       -6.70     13.19 o 
   0   6  10        0.69        3.71      4.60 o 
   1   6  10      231.26      241.71     15.26 o 
   2   6  10      176.00      163.73     10.13 o 
   3   6  10      512.41      567.29     17.40 o 
   4   6  10      142.62      171.11     10.45 o 
   5   6  10       62.42       50.18      7.73 o 
   6   6  10       44.76       51.18      6.77 o 
   7   6  10      350.28      380.09     19.20 o 
   8   6  10       94.78      104.64     17.36 o 
   9   6  10       63.54       58.10     15.05 o 
  10   6  10       10.18       13.36     14.43 o 
  11   6  10        3.64        5.70      9.00 o 
  12   6  10        0.45       -3.90     13.25 o 
  13   6  10        5.30       22.19     14.65 o 
   0   7  10        2.45        9.53      5.87 o 
   1   7  10       79.07       73.91      8.84 o 
   2   7  10      258.96      270.73     15.58 o 
   3   7  10       99.70       94.59      8.78 o 
   4   7  10       46.93       46.22      6.60 o 
   5   7  10      184.84      149.89     17.25 o 
   6   7  10      166.41      172.00     12.31 o 
   7   7  10       35.01       21.56      6.77 o 
   8   7  10      141.63      141.95     18.31 o 
   9   7  10        4.83        2.91      7.74 o 
  10   7  10        2.53       -7.85      7.85 o 
  11   7  10        5.53        1.44     10.37 o 
  12   7  10        1.45        7.82     12.52 o 
  13   7  10        7.64        9.12     14.99 o 
   0   8  10        0.64        5.88      5.95 o 
   1   8  10      280.58      261.20     18.12 o 
   2   8  10       46.25       29.29      7.64 o 
   3   8  10       73.63       89.77     10.31 o 
   4   8  10      236.60      205.72     13.41 o 
   5   8  10      136.42      151.15     11.93 o 
   6   8  10       99.01       89.72     11.44 o 
   7   8  10      249.38      261.18     18.17 o 
   8   8  10        3.74       -3.92     10.14 o 
   9   8  10        0.33        4.43      8.38 o 
  10   8  10        0.94        3.60      8.90 o 
  11   8  10        6.27        2.44      9.63 o 
  12   8  10        4.23        7.70     14.36 o 
   0   9  10      118.34      115.73     26.48 o 
   1   9  10       44.63       40.04      6.97 o 
   2   9  10      199.66      195.73     14.98 o 
   3   9  10      107.45      121.28     16.02 o 
   4   9  10       63.84       84.36     10.53 o 
   5   9  10       32.34       25.46      7.05 o 
   6   9  10       98.51       85.21     11.19 o 
   7   9  10        0.99        5.76      6.48 o 
   8   9  10        8.40       17.34      9.25 o 
   9   9  10       10.07       10.28     10.82 o 
  10   9  10        4.44       15.15     10.75 o 
  11   9  10        0.84        5.16     10.34 o 
  12   9  10        2.23        7.61     13.51 o 
   0  10  10      111.17       91.31     15.19 o 
   1  10  10      272.27      293.30     25.91 o 
   2  10  10      295.30      279.85     19.92 o 
   3  10  10       14.81       13.95      5.87 o 
   4  10  10        7.72        8.43      6.51 o 
   5  10  10       57.91       68.58     10.16 o 
   6  10  10       29.56       30.34      8.09 o 
   7  10  10        3.90       -6.98      6.98 o 
   8  10  10        0.88        7.58      9.25 o 
   9  10  10        0.41       -8.48      8.48 o 
  10  10  10        1.16       -1.24      9.95 o 
  11  10  10        0.01        9.82     11.57 o 
   0  11  10        6.49       21.56     15.69 o 
   1  11  10      242.88      301.14     22.22 o 
   2  11  10       20.41       20.51      7.91 o 
   3  11  10       29.81       17.98      8.08 o 
   4  11  10       13.31        0.38      9.05 o 
   5  11  10       11.65       15.56      6.92 o 
   6  11  10        0.29        2.95      6.52 o 
   7  11  10       30.94       25.80     12.23 o 
   8  11  10        6.53       17.02     12.40 o 
   9  11  10        4.49       15.47     11.10 o 
  10  11  10        2.55       -5.55     12.31 o 
  11  11  10        0.11        1.30     16.46 o 
   0  12  10       61.84       61.74     17.43 o 
   1  12  10       11.05       15.12      9.38 o 
   2  12  10       23.62       25.02     10.15 o 
   3  12  10        8.83        7.16      6.74 o 
   4  12  10        1.03       -4.31      5.70 o 
   5  12  10        7.93        9.39      7.80 o 
   6  12  10       37.69       43.74      9.92 o 
   7  12  10        9.56       20.48     10.65 o 
   8  12  10        1.13       24.83     12.48 o 
   9  12  10        1.25       -2.38     12.31 o 
  10  12  10        7.99       -0.71     13.44 o 
   0  13  10        0.06        1.62     11.18 o 
   1  13  10        1.00       -8.23      8.23 o 
   2  13  10       16.28       45.73     12.45 o 
   3  13  10       10.41        6.77      9.93 o 
   4  13  10       10.54        6.58      7.82 o 
   5  13  10       42.51       40.92     11.47 o 
   6  13  10       26.02       26.53     12.42 o 
   7  13  10       17.75       -2.65     15.91 o 
   8  13  10       12.78       30.00     13.10 o 
   9  13  10       25.87       40.20     22.85 o 
  10  13  10        6.22       10.12     28.14 o 
   0  14  10       10.40       16.97     29.71 o 
   1  14  10        4.86       17.73     10.01 o 
   2  14  10        0.61       12.69      9.86 o 
   3  14  10       16.84        9.99     10.39 o 
   4  14  10       35.81       37.98     11.28 o 
   5  14  10        0.61        7.57      8.51 o 
   6  14  10       11.26       32.30     14.35 o 
   7  14  10       10.10       12.76     11.79 o 
   8  14  10       14.53       -0.48     17.02 o 
   9  14  10       11.32       31.95     21.50 o 
   0  15  10        3.35       -8.36     12.61 o 
   1  15  10        2.18      -10.62     10.62 o 
   2  15  10       13.76       -6.89     10.63 o 
   3  15  10        9.85       16.29     11.02 o 
   4  15  10        1.40       -3.64     10.91 o 
   5  15  10        3.66       35.35     17.21 o 
   6  15  10        0.42       -5.79     12.45 o 
   7  15  10       10.89      -13.30     14.42 o 
   8  15  10       24.25       67.85     41.03 o 
   0  16  10        1.79       -0.38     13.49 o 
   1  16  10        0.81       16.06     13.23 o 
   2  16  10        5.75        5.76     11.46 o 
   3  16  10       14.53       30.26     17.13 o 
   4  16  10        4.64       -0.44     12.50 o 
   5  16  10        1.69      -14.78     14.78 o 
   6  16  10        4.58       10.70     14.99 o 
   0  17  10        7.07        0.61     19.29 o 
   1  17  10        1.57        7.57     15.85 o 
   2  17  10       10.11       -0.86     13.64 o 
   3  17  10       10.27       16.04     15.13 o 
   4  17  10        5.82        3.56     14.80 o 
   1   0  11     2909.94     3234.50     75.40 o 
   2   0  11      143.96      129.74     13.47 o 
   3   0  11      531.52      622.86     19.32 o 
   4   0  11       15.98       14.99      4.20 o 
   5   0  11       43.41       28.08      7.97 o 
   6   0  11      249.39      233.06     20.62 o 
   7   0  11       95.14       90.55     11.60 o 
   8   0  11        8.49        0.42      7.14 o 
   9   0  11       11.85       10.37      8.88 o 
  10   0  11       24.31       11.94     29.76 o 
  11   0  11       22.95       21.94     16.47 o 
  12   0  11        2.50       10.60     17.97 o 
  13   0  11        0.15       20.18     24.57 o 
  14   0  11        4.57       20.00     52.75 o 
   0   1  11      269.25      293.44     22.58 o 
   1   1  11     2249.48     2385.05     39.35 o 
   2   1  11      746.77      796.14     20.31 o 
   3   1  11       93.63       91.19      5.81 o 
   4   1  11       14.26       18.44      2.96 o 
   5   1  11      161.33      174.33     10.10 o 
   6   1  11       78.41       72.89      6.04 o 
   7   1  11      201.07      199.13     11.65 o 
   8   1  11       31.47       18.97      7.70 o 
   9   1  11       57.93       86.54     12.99 o 
  10   1  11        6.65       13.70      8.79 o 
  11   1  11        0.13      -10.67     10.67 o 
  12   1  11        2.80      -11.71     11.71 o 
  13   1  11       15.88       18.71     17.04 o 
  14   1  11        5.91       27.38     55.80 o 
   0   2  11      289.11      294.78     14.71 o 
   1   2  11      569.70      548.12     16.65 o 
   2   2  11     1044.68     1135.29     24.42 o 
   3   2  11      491.70      470.03     13.53 o 
   4   2  11      110.86      102.38      6.42 o 
   5   2  11      226.45      238.33     13.67 o 
   6   2  11      508.02      569.52     16.18 o 
   7   2  11       19.04       17.32      6.04 o 
   8   2  11      185.10      184.88     17.39 o 
   9   2  11       17.28        8.56      9.88 o 
  10   2  11       25.98       15.08      9.39 o 
  11   2  11        6.07       19.48      9.48 o 
  12   2  11       16.44        7.30     11.73 o 
  13   2  11        5.15       -8.62     18.37 o 
   0   3  11       26.84       33.19      5.32 o 
   1   3  11      160.14      200.30     11.80 o 
   2   3  11      144.90      132.13      9.59 o 
   3   3  11       49.75       40.44      5.01 o 
   4   3  11      174.14      198.37     11.38 o 
   5   3  11      193.75      217.07     11.79 o 
   6   3  11      122.58      136.16      9.04 o 
   7   3  11      453.43      477.93     19.01 o 
   8   3  11      116.02      143.60     15.44 o 
   9   3  11       24.09       23.03      8.47 o 
  10   3  11        2.35       17.48      8.77 o 
  11   3  11        7.03       12.10     10.24 o 
  12   3  11        7.92       16.55     12.78 o 
  13   3  11       17.33       24.81     15.74 o 
   0   4  11        0.45        2.08      4.18 o 
   1   4  11       74.68       86.93      7.45 o 
   2   4  11       44.44       41.49      5.42 o 
   3   4  11      188.18      172.77      9.78 o 
   4   4  11       45.21       40.32      5.51 o 
   5   4  11        6.76        6.17      3.41 o 
   6   4  11      125.79       88.72     18.03 o 
   7   4  11       71.18       67.77      8.31 o 
   8   4  11      264.17      282.59     44.30 o 
   9   4  11       16.41       15.22      9.87 o 
  10   4  11        0.98       -4.54      8.14 o 
  11   4  11        3.11        0.84      8.55 o 
  12   4  11       37.34       44.25     13.18 o 
  13   4  11        0.13       -9.39     16.91 o 
   0   5  11      424.18      532.58     26.51 o 
   1   5  11       22.59       18.49      4.79 o 
   2   5  11      231.78      239.64     11.68 o 
   3   5  11       86.11       77.16      7.33 o 
   4   5  11      107.91       98.33      8.20 o 
   5   5  11      116.36      130.05     10.08 o 
   6   5  11       84.48       66.80      6.99 o 
   7   5  11      465.15      467.67     18.51 o 
   8   5  11      127.24      133.14     17.32 o 
   9   5  11        5.95       17.00      9.11 o 
  10   5  11       36.87       50.33     12.39 o 
  11   5  11        2.95       19.49     10.63 o 
  12   5  11        0.31       -2.02     11.60 o 
  13   5  11       10.88        1.28     13.86 o 
   0   6  11        7.60        8.78      5.15 o 
   1   6  11      161.91      175.81     14.15 o 
   2   6  11       13.34       14.87      6.28 o 
   3   6  11      287.13      327.78     14.73 o 
   4   6  11       75.18       82.18      8.28 o 
   5   6  11       16.33       21.99      5.35 o 
   6   6  11       67.59       54.73      7.07 o 
   7   6  11      242.84      256.64     17.08 o 
   8   6  11       33.91       24.98      9.61 o 
   9   6  11       39.11       45.70     14.91 o 
  10   6  11        0.01        3.98      8.75 o 
  11   6  11        5.58        6.13      9.99 o 
  12   6  11        5.88       10.34     11.61 o 
  13   6  11        1.01        2.62     14.02 o 
   0   7  11      100.75      122.60     15.91 o 
   1   7  11       57.67       60.20      9.18 o 
   2   7  11      115.65      103.79     10.55 o 
   3   7  11       79.62      108.20     11.09 o 
   4   7  11       63.47       53.45      7.11 o 
   5   7  11      125.65      126.05     11.01 o 
   6   7  11      182.73      196.71     14.63 o 
   7   7  11       56.15       67.83     11.00 o 
   8   7  11       72.08       68.70     12.78 o 
   9   7  11        6.41        1.79      9.20 o 
  10   7  11       15.32        2.93      9.65 o 
  11   7  11        5.69       25.48     11.73 o 
  12   7  11        1.21       -5.42     11.69 o 
   0   8  11        8.52        9.99      6.84 o 
   1   8  11      216.03      245.06     17.45 o 
   2   8  11       65.39      110.95     16.50 o 
   3   8  11      163.07      156.73     13.47 o 
   4   8  11      211.05      219.91     15.71 o 
   5   8  11       57.27       58.95      8.60 o 
   6   8  11       31.98       24.87      8.71 o 
   7   8  11       36.34       58.26     10.06 o 
   8   8  11       46.16       53.62     12.16 o 
   9   8  11       15.42       18.77     10.60 o 
  10   8  11        4.07        9.10      9.69 o 
  11   8  11       13.99        7.48     10.05 o 
  12   8  11        6.88      -11.19     14.51 o 
   0   9  11      278.13      265.41     23.62 o 
   1   9  11      153.46      184.02     16.30 o 
   2   9  11      206.16      221.92     19.07 o 
   3   9  11       18.57       15.49      6.42 o 
   4   9  11       56.57       51.59      8.60 o 
   5   9  11       31.15       28.50      7.65 o 
   6   9  11       26.98       25.59      7.27 o 
   7   9  11       81.34       81.70     11.40 o 
   8   9  11        4.32        0.80      9.41 o 
   9   9  11       28.11       30.28     11.64 o 
  10   9  11        6.52       29.43     10.69 o 
  11   9  11        0.57        1.58     13.97 o 
  12   9  11        0.39       -2.71     25.25 o 
   0  10  11        2.65        5.46      7.02 o 
   1  10  11      106.78      115.19     15.51 o 
   2  10  11      160.16      172.50     16.72 o 
   3  10  11       47.00       44.70      8.65 o 
   4  10  11        7.47        1.54      6.13 o 
   5  10  11       28.58       14.84      7.16 o 
   6  10  11      138.20      127.24     13.49 o 
   7  10  11        5.80       -4.14      7.76 o 
   8  10  11       18.19       41.68     12.31 o 
   9  10  11        1.66      -15.15     15.15 o 
  10  10  11        2.56        5.15     10.27 o 
  11  10  11        3.08       -9.50     11.81 o 
   0  11  11      271.93      314.32     34.75 o 
   1  11  11      212.56      238.19     23.73 o 
   2  11  11       63.75       69.91     11.55 o 
   3  11  11        1.38        9.64      6.37 o 
   4  11  11       34.20       52.81     10.26 o 
   5  11  11       27.50       36.04     11.23 o 
   6  11  11        6.13        8.13      6.74 o 
   7  11  11       11.19       11.52     10.18 o 
   8  11  11        1.13       -9.33      9.85 o 
   9  11  11       16.64       20.59     14.90 o 
  10  11  11        8.86        9.77     13.46 o 
  11  11  11        4.35       -2.14     13.09 o 
   0  12  11        0.00        9.31     13.62 o 
   1  12  11       73.64       89.52     15.56 o 
   2  12  11        0.80       -4.98      7.19 o 
   3  12  11       30.62       10.71      8.51 o 
   4  12  11       35.45       42.50      9.84 o 
   5  12  11       30.78       52.01     10.56 o 
   6  12  11       29.59       22.61      9.49 o 
   7  12  11        2.06        6.80      9.56 o 
   8  12  11       11.48       13.48     11.84 o 
   9  12  11        9.02       -1.18     12.74 o 
  10  12  11        5.30        0.59     13.37 o 
   0  13  11       17.38       19.56     13.28 o 
   1  13  11       19.72        6.39      9.02 o 
   2  13  11       13.43       29.81      9.76 o 
   3  13  11       10.29       -4.41      8.56 o 
   4  13  11       30.14       27.47      9.59 o 
   5  13  11        1.19       -4.70      6.70 o 
   6  13  11        1.38       18.22      9.31 o 
   7  13  11        8.56       -1.43     10.34 o 
   8  13  11        5.45       16.53     14.08 o 
   9  13  11        5.88       27.83     15.86 o 
   0  14  11       46.29       43.55     16.61 o 
   1  14  11        8.00       -2.54      8.90 o 
   2  14  11        6.55       20.29      9.19 o 
   3  14  11       21.06       30.40     11.04 o 
   4  14  11       11.29       19.38      9.31 o 
   5  14  11        0.39       12.82     13.02 o 
   6  14  11        2.11       -9.90      9.90 o 
   7  14  11        1.22       -7.99     10.55 o 
   8  14  11        7.01        4.41     14.32 o 
   0  15  11       14.59       24.81     15.83 o 
   1  15  11        5.61       -4.80     10.28 o 
   2  15  11        0.62       -9.84      9.84 o 
   3  15  11       10.08       41.32     30.27 o 
   4  15  11       22.38       36.34     13.50 o 
   5  15  11        5.12       -5.22     18.50 o 
   6  15  11        9.22        4.04     13.62 o 
   7  15  11        4.05        1.90     17.11 o 
   0  16  11       15.82        8.90     16.53 o 
   1  16  11        1.27       -9.95     12.53 o 
   2  16  11        3.78        3.10     10.96 o 
   3  16  11       10.38        3.94     13.58 o 
   4  16  11        1.99      -17.41     22.28 o 
   5  16  11        0.05       10.00     14.87 o 
   6  16  11        0.33        1.22     26.82 o 
   0  17  11        0.44        2.94     19.17 o 
   1  17  11        2.19        4.45     16.12 o 
   2  17  11        1.69      -11.73     14.61 o 
   3  17  11        5.62       16.42     14.93 o 
   4  17  11        0.59      -30.15     31.83 o 
   0   0  12      918.31      847.14     53.41 o 
   1   0  12      249.37      265.07     19.14 o 
   2   0  12       29.61       11.87     10.14 o 
   3   0  12       49.77       58.14      7.20 o 
   4   0  12       89.85       91.29      9.21 o 
   5   0  12      429.02      433.93     18.17 o 
   6   0  12       57.84       59.14      8.03 o 
   7   0  12      124.51      134.08     14.12 o 
   8   0  12        1.89        9.32     18.26 o 
   9   0  12      113.97      147.42     27.76 o 
  10   0  12        3.73       16.18     14.92 o 
  11   0  12       19.20       38.84     17.30 o 
  12   0  12        0.13      -16.97     16.97 o 
  13   0  12       11.83       10.83     25.18 o 
   0   1  12       72.19       54.23     12.00 o 
   1   1  12      675.86      686.39     19.72 o 
   2   1  12       30.18       34.64      5.33 o 
   3   1  12      222.31      217.53     10.73 o 
   4   1  12       10.75       14.54      2.95 o 
   5   1  12      189.03      188.15      9.26 o 
   6   1  12      273.14      288.36     12.59 o 
   7   1  12       18.21       15.53      5.27 o 
   8   1  12       55.50       44.89      9.21 o 
   9   1  12       10.93        3.97      7.42 o 
  10   1  12       41.91       40.84     13.22 o 
  11   1  12       38.41       48.51     13.19 o 
  12   1  12       12.11       27.04     15.35 o 
  13   1  12        2.14       10.38     20.44 o 
   0   2  12      218.77      286.69     25.99 o 
   1   2  12       49.46       49.46      6.33 o 
   2   2  12      157.27      169.43     10.32 o 
   3   2  12       54.12       55.99      5.73 o 
   4   2  12      176.51      182.42      9.87 o 
   5   2  12       62.06       57.76      6.18 o 
   6   2  12       69.96       76.03      7.70 o 
   7   2  12      128.25      140.71     15.11 o 
   8   2  12       23.61       19.43      7.51 o 
   9   2  12      120.68      163.12     17.49 o 
  10   2  12       22.30       24.17     12.56 o 
  11   2  12        6.14       17.10     10.76 o 
  12   2  12        6.63        8.28     16.73 o 
  13   2  12       16.16       13.29     21.02 o 
   0   3  12      101.84      100.80      9.53 o 
   1   3  12        6.40        9.75      3.54 o 
   2   3  12      163.24      181.73     11.41 o 
   3   3  12      140.98      134.52     10.14 o 
   4   3  12       16.18        9.00      3.43 o 
   5   3  12        5.35        2.02      3.30 o 
   6   3  12       90.87      103.65      9.20 o 
   7   3  12       76.85       97.06      9.73 o 
   8   3  12      142.59      144.53     15.79 o 
   9   3  12       81.73      121.02     15.93 o 
  10   3  12        3.76        6.00      8.68 o 
  11   3  12       15.51       -2.83     11.07 o 
  12   3  12       28.73       -6.69     14.53 o 
  13   3  12        1.62        0.63     22.91 o 
   0   4  12       99.29      107.18     19.07 o 
   1   4  12       49.53       51.05      8.11 o 
   2   4  12        5.32        2.21      3.31 o 
   3   4  12      200.98      217.99     11.23 o 
   4   4  12      131.40      109.96      8.75 o 
   5   4  12       31.17       24.22      4.83 o 
   6   4  12      124.48      127.75      9.20 o 
   7   4  12      287.64      322.87     17.23 o 
   8   4  12       19.30       11.56     10.06 o 
   9   4  12        5.67        0.64      7.46 o 
  10   4  12       15.15       12.02      9.58 o 
  11   4  12        6.08       -6.54      8.38 o 
  12   4  12       10.02       16.14     13.80 o 
  13   4  12       13.48        9.44     23.00 o 
   0   5  12      128.13      178.11     25.82 o 
   1   5  12       89.93       87.08     10.10 o 
   2   5  12       90.42       79.67      9.76 o 
   3   5  12       95.10       92.00      8.43 o 
   4   5  12        4.66        1.51      3.27 o 
   5   5  12       28.12       35.01      7.60 o 
   6   5  12       57.15       51.11      7.00 o 
   7   5  12       73.71       66.30      8.09 o 
   8   5  12      130.16      124.79     16.39 o 
   9   5  12        5.80        2.48      7.71 o 
  10   5  12        5.91        3.64      8.66 o 
  11   5  12        4.17       21.28     11.96 o 
  12   5  12        9.99       -2.71     11.14 o 
  13   5  12        0.12      -12.37     13.19 o 
   0   6  12      186.65      199.08     19.41 o 
   1   6  12       78.87       76.61      9.90 o 
   2   6  12       86.68       90.35     10.95 o 
   3   6  12      317.53      324.79     17.27 o 
   4   6  12       26.49       25.49      5.46 o 
   5   6  12       77.09       88.29      9.27 o 
   6   6  12       17.04       15.00      5.14 o 
   7   6  12       47.09       33.12      6.86 o 
   8   6  12       34.37       45.58     11.44 o 
   9   6  12       13.36       19.59      9.95 o 
  10   6  12        0.76       -4.33      8.59 o 
  11   6  12        3.67       -2.53      9.97 o 
  12   6  12        0.19        4.66     13.05 o 
  13   6  12        5.57       -3.01     22.96 o 
   0   7  12        6.05        2.68      6.19 o 
   1   7  12       55.56       70.34     10.14 o 
   2   7  12      252.82      262.89     18.29 o 
   3   7  12       29.44       31.67      6.76 o 
   4   7  12       14.48       21.58      6.30 o 
   5   7  12       33.81       45.78      9.02 o 
   6   7  12       53.65       51.51      9.56 o 
   7   7  12       20.37       32.59      8.31 o 
   8   7  12      113.06      104.49     15.98 o 
   9   7  12        8.94       -3.79     14.41 o 
  10   7  12        6.29        5.71      9.85 o 
  11   7  12        1.60        8.62     11.85 o 
  12   7  12        2.52       -4.44     12.99 o 
   0   8  12        4.07        2.20      6.65 o 
   1   8  12      100.38       95.00     11.61 o 
   2   8  12       45.44       46.29      8.94 o 
   3   8  12      129.47      123.96     12.37 o 
   4   8  12       30.27       30.71      7.16 o 
   5   8  12       19.32       23.08      7.71 o 
   6   8  12       16.18       13.13      6.19 o 
   7   8  12      102.64      119.87     17.62 o 
   8   8  12        3.03        8.62      8.94 o 
   9   8  12        8.11       11.97     12.28 o 
  10   8  12        3.74        8.94     10.40 o 
  11   8  12        6.47       10.40     11.56 o 
  12   8  12        5.73       17.84     13.88 o 
   0   9  12       65.57       85.86     14.67 o 
   1   9  12       52.43       51.40      9.21 o 
   2   9  12       80.46       76.73     11.62 o 
   3   9  12       76.47       93.03     11.45 o 
   4   9  12       20.81       27.45      7.59 o 
   5   9  12       10.97       27.52      7.75 o 
   6   9  12      115.79      111.95     12.57 o 
   7   9  12        1.36       -7.05      7.05 o 
   8   9  12        0.19       -9.04      9.04 o 
   9   9  12        1.42       -6.39      9.62 o 
  10   9  12        9.97        2.54     10.28 o 
  11   9  12        0.53       -7.31     11.09 o 
   0  10  12       18.57       15.34      9.47 o 
   1  10  12       27.89       17.58      7.50 o 
   2  10  12       22.34       17.65      7.90 o 
   3  10  12       12.05       23.78      7.31 o 
   4  10  12       39.59       38.13      8.60 o 
   5  10  12        5.39       12.95      7.11 o 
   6  10  12       47.61       56.00     10.29 o 
   7  10  12        0.43        2.88      7.55 o 
   8  10  12        1.25      -10.55     10.55 o 
   9  10  12        4.28        7.56     10.71 o 
  10  10  12        1.83        5.61     12.76 o 
  11  10  12        4.04        0.48     13.26 o 
   0  11  12       19.51       21.82     13.31 o 
   1  11  12      184.01      216.75     19.01 o 
   2  11  12        4.50       -0.97      6.65 o 
   3  11  12       24.85       31.79      9.12 o 
   4  11  12        3.23       -2.74      6.71 o 
   5  11  12       12.76        8.13      7.27 o 
   6  11  12       21.22       25.18      9.04 o 
   7  11  12       10.34       -0.25      9.60 o 
   8  11  12        1.24       -3.48     13.60 o 
   9  11  12        0.30      -10.77     10.77 o 
  10  11  12        3.45       20.89     14.42 o 
   0  12  12       41.62       16.22     12.65 o 
   1  12  12        1.07        1.78      8.72 o 
   2  12  12        9.19       29.10      9.09 o 
   3  12  12       11.80       12.28      8.63 o 
   4  12  12        5.91        4.96      9.36 o 
   5  12  12       16.10       22.21      8.26 o 
   6  12  12        1.53       19.22      9.63 o 
   7  12  12        1.87      -10.32     10.32 o 
   8  12  12        5.73       15.96     13.42 o 
   9  12  12        4.99        9.75     14.67 o 
  10  12  12        0.98        4.51     27.57 o 
   0  13  12        5.98       -5.99     10.26 o 
   1  13  12       22.81       23.26     11.39 o 
   2  13  12       14.06       20.23     10.00 o 
   3  13  12        7.65       14.41     12.92 o 
   4  13  12       10.57       16.86      8.43 o 
   5  13  12        0.63       -8.83      9.17 o 
   6  13  12        6.19       -3.11      8.34 o 
   7  13  12       10.74       16.51     11.89 o 
   8  13  12        5.67        1.68     14.43 o 
   9  13  12        1.44       -6.57     13.27 o 
   0  14  12        0.45      -11.07     11.07 o 
   1  14  12        0.18       -0.35     10.38 o 
   2  14  12        8.46        6.48      9.47 o 
   3  14  12       16.54       -3.05     13.32 o 
   4  14  12        3.12       12.36     11.14 o 
   5  14  12        1.05       -6.77     11.77 o 
   6  14  12       10.20        2.26     10.72 o 
   7  14  12       14.53       -0.66     14.94 o 
   8  14  12        0.52        0.84     13.16 o 
   0  15  12        0.97        9.70     14.80 o 
   1  15  12        1.79       -5.23     10.13 o 
   2  15  12       19.42       13.07     11.40 o 
   3  15  12        7.54       13.06     11.51 o 
   4  15  12        2.19       14.40     19.57 o 
   5  15  12        0.90      -10.74     10.74 o 
   6  15  12        0.51        1.72     13.41 o 
   7  15  12        2.10       15.25     28.66 o 
   0  16  12        3.60       -5.78     15.18 o 
   1  16  12       12.65       23.29     15.09 o 
   2  16  12        8.57       13.66     12.94 o 
   3  16  12        7.44      -17.02     17.12 o 
   4  16  12        6.09       37.26     25.56 o 
   5  16  12        0.31       -3.52     19.34 o 
   0  17  12        3.53       23.20     21.19 o 
   1  17  12        0.57       -9.14     16.19 o 
   2  17  12        2.73       39.98     17.63 o 
   1   0  13      127.01      122.87     14.62 o 
   2   0  13      356.93      278.40     20.57 o 
   3   0  13      235.08      288.54     18.63 o 
   4   0  13       18.78       21.86      5.03 o 
   5   0  13       19.40       24.70      6.63 o 
   6   0  13      250.45      283.97     24.83 o 
   7   0  13       40.17       31.93     10.39 o 
   8   0  13        9.78       24.48     14.54 o 
   9   0  13        0.02       19.11     16.45 o 
  10   0  13       13.05       36.16     17.94 o 
  11   0  13        4.84        8.29     16.75 o 
  12   0  13        2.71        8.06     19.87 o 
  13   0  13        0.85       16.93     27.94 o 
   0   1  13       37.86       27.76      9.03 o 
   1   1  13       78.37       68.23      7.69 o 
   2   1  13       44.86       47.02      6.40 o 
   3   1  13      396.86      399.10     19.09 o 
   4   1  13       35.88       42.83      5.23 o 
   5   1  13       34.43       37.20      5.20 o 
   6   1  13       32.87       28.58      4.94 o 
   7   1  13       22.73       15.93      5.41 o 
   8   1  13       19.03       26.34     10.55 o 
   9   1  13       23.08       32.04     12.31 o 
  10   1  13        4.73       14.41      9.79 o 
  11   1  13        4.45        9.42     12.72 o 
  12   1  13        0.31       13.05     14.73 o 
  13   1  13        6.28       -3.40     20.77 o 
   0   2  13       19.39       35.27     11.30 o 
   1   2  13      210.36      229.08     13.66 o 
   2   2  13       55.47       57.94      6.67 o 
   3   2  13       89.41       82.32      7.39 o 
   4   2  13       56.94       51.59      6.63 o 
   5   2  13        4.86        5.63      3.45 o 
   6   2  13       20.48       15.01      4.17 o 
   7   2  13       59.58       55.85      8.22 o 
   8   2  13        8.40       11.95      7.71 o 
   9   2  13       18.97       24.43      9.91 o 
  10   2  13        4.96        0.66     10.71 o 
  11   2  13        0.30       11.87     11.55 o 
  12   2  13       14.92        9.61     16.15 o 
  13   2  13        4.04      -13.33     20.93 o 
   0   3  13      331.81      344.16     27.68 o 
   1   3  13       14.11       14.00      4.02 o 
   2   3  13       32.41       36.35      5.71 o 
   3   3  13       27.04       34.02      5.03 o 
   4   3  13       33.90       25.68      5.56 o 
   5   3  13       12.13       21.30      4.43 o 
   6   3  13        0.99       -0.66      3.62 o 
   7   3  13      205.92      188.28     13.64 o 
   8   3  13       24.02       22.81      8.78 o 
   9   3  13       21.12       11.27      8.48 o 
  10   3  13       19.04       17.31     11.94 o 
  11   3  13       20.50       24.33     15.03 o 
  12   3  13        9.70       13.03     21.64 o 
  13   3  13        7.53       19.13     25.24 o 
   0   4  13       77.18       61.33     11.74 o 
   1   4  13       61.91       53.76      9.37 o 
   2   4  13        0.67       -3.79      3.79 o 
   3   4  13       90.31      103.84      9.03 o 
   4   4  13        2.67        2.24      3.68 o 
   5   4  13       33.95       30.82      5.77 o 
   6   4  13       16.54       18.81      4.62 o 
   7   4  13      108.32       93.33     10.29 o 
   8   4  13       96.19      118.22     14.69 o 
   9   4  13       14.72       16.83      9.46 o 
  10   4  13       12.58        5.17     10.00 o 
  11   4  13       14.70       17.59     12.23 o 
  12   4  13        9.89      -12.42     18.64 o 
  13   4  13        0.87        6.31     29.46 o 
   0   5  13       54.62       53.14     13.60 o 
   1   5  13       49.06       46.05      7.79 o 
   2   5  13      145.60      141.48     13.07 o 
   3   5  13       41.33       30.35      6.32 o 
   4   5  13      159.85      152.75     11.07 o 
   5   5  13      109.06       92.61     12.30 o 
   6   5  13       12.41        9.07      5.65 o 
   7   5  13       43.07       53.26      7.92 o 
   8   5  13        8.20        8.91      8.07 o 
   9   5  13       12.25       12.32      9.48 o 
  10   5  13       35.20       64.10     14.05 o 
  11   5  13        6.69       11.89     11.33 o 
  12   5  13        0.36      -12.68     12.68 o 
   0   6  13        9.33        4.62      6.71 o 
   1   6  13       16.58       16.02      6.09 o 
   2   6  13        8.01        4.32      5.66 o 
   3   6  13      127.62      121.88     11.77 o 
   4   6  13       95.90      118.90     11.42 o 
   5   6  13       41.66       54.33      7.58 o 
   6   6  13       22.66       16.62      6.31 o 
   7   6  13       25.62       19.28      6.33 o 
   8   6  13       60.30       52.60     11.85 o 
   9   6  13       51.86       38.10     11.62 o 
  10   6  13        0.90       18.12     10.81 o 
  11   6  13        0.42        3.93     11.63 o 
  12   6  13       21.16        6.55     22.77 o 
   0   7  13        1.51       -2.44      5.71 o 
   1   7  13       90.87      100.81     12.22 o 
   2   7  13       42.15       46.55      8.86 o 
   3   7  13       87.17       98.07     10.82 o 
   4   7  13       29.16       37.10      7.59 o 
   5   7  13       31.90       30.51      7.20 o 
   6   7  13      110.08      112.79     11.09 o 
   7   7  13       58.28       74.74      9.57 o 
   8   7  13       31.78       40.80     10.50 o 
   9   7  13        6.77        6.70      8.91 o 
  10   7  13       14.52        6.70      9.88 o 
  11   7  13        8.76       12.13     14.74 o 
  12   7  13        0.56      -12.26     13.46 o 
   0   8  13       18.76       24.18     11.11 o 
   1   8  13       23.56       33.19      8.62 o 
   2   8  13       78.89       78.15     11.67 o 
   3   8  13        4.00        0.71      5.12 o 
   4   8  13       48.96       39.23      8.22 o 
   5   8  13       39.55       28.93      7.20 o 
   6   8  13       27.18       23.83     11.40 o 
   7   8  13        3.42        2.32      7.54 o 
   8   8  13        8.10        3.46      9.42 o 
   9   8  13       16.35        6.98     10.91 o 
  10   8  13        3.59       10.28      9.39 o 
  11   8  13        6.44        4.95     12.77 o 
   0   9  13       74.59       45.28     13.59 o 
   1   9  13       38.38       41.05      8.70 o 
   2   9  13        1.52       -4.23      5.35 o 
   3   9  13       68.38       59.25     10.42 o 
   4   9  13        0.96       -5.09      5.09 o 
   5   9  13       34.63       16.84      7.24 o 
   6   9  13       34.02       51.95      9.89 o 
   7   9  13        6.95       13.57      8.56 o 
   8   9  13       10.99       26.98     13.42 o 
   9   9  13       17.43       36.96     13.78 o 
  10   9  13        4.15       -1.69     10.86 o 
  11   9  13        0.20       -8.67     13.12 o 
   0  10  13       77.91      101.31     16.90 o 
   1  10  13       48.10       44.03      9.69 o 
   2  10  13        8.50       13.55      7.15 o 
   3  10  13       20.12       26.83     10.68 o 
   4  10  13       19.23       26.13      8.09 o 
   5  10  13       21.66       29.70      8.07 o 
   6  10  13       13.15        6.50      6.88 o 
   7  10  13        4.80        7.13      8.69 o 
   8  10  13       11.21       35.70     13.27 o 
   9  10  13        1.87        0.78     11.39 o 
  10  10  13        0.62       11.78     14.94 o 
  11  10  13        1.04      -13.22     18.16 o 
   0  11  13        9.68       -0.61      8.81 o 
   1  11  13       21.80       41.35     10.98 o 
   2  11  13       10.25       14.76      8.06 o 
   3  11  13        7.35       -1.68      7.35 o 
   4  11  13        2.27        5.98      6.97 o 
   5  11  13        4.29        2.00      7.09 o 
   6  11  13        4.77        9.99      8.05 o 
   7  11  13        4.06        8.94     11.34 o 
   8  11  13        0.83       22.83     13.11 o 
   9  11  13        2.57       17.48     13.05 o 
  10  11  13        0.06        7.22     13.19 o 
   0  12  13        2.03       -7.66     10.66 o 
   1  12  13        7.29        7.43      8.40 o 
   2  12  13       10.30       13.40      7.35 o 
   3  12  13       10.48       18.18      8.76 o 
   4  12  13        4.54       10.25      7.77 o 
   5  12  13        8.09       -2.84      7.43 o 
   6  12  13       12.20        1.61      8.57 o 
   7  12  13        2.63       11.66     10.61 o 
   8  12  13        2.14       22.69     14.23 o 
   9  12  13        1.75       14.28     14.13 o 
   0  13  13       12.34       34.80     14.79 o 
   1  13  13       74.03       73.88     13.35 o 
   2  13  13        0.32        1.07      9.42 o 
   3  13  13        3.82       -8.78      8.78 o 
   4  13  13        8.27        9.45      9.26 o 
   5  13  13        3.21       -4.29      7.76 o 
   6  13  13        0.28       -9.09      9.09 o 
   7  13  13        4.05        6.86     15.45 o 
   8  13  13        1.02        9.17     34.65 o 
   0  14  13        9.70       36.07     16.72 o 
   1  14  13        4.16        3.92     10.50 o 
   2  14  13       29.42       32.22     12.60 o 
   3  14  13        0.70        8.99     10.79 o 
   4  14  13       14.95       29.29     11.92 o 
   5  14  13        1.44       -4.22      9.14 o 
   6  14  13        0.37        6.92     10.73 o 
   7  14  13        0.82       -2.93     13.25 o 
   0  15  13        2.29       -0.99     14.68 o 
   1  15  13        1.71       27.53     15.02 o 
   2  15  13        6.63       19.42     11.49 o 
   3  15  13        1.64        8.67     12.73 o 
   4  15  13        6.19      -11.64     11.64 o 
   5  15  13        1.63       -5.07     14.78 o 
   6  15  13        3.80        7.43     12.59 o 
   0  16  13        4.22       10.65     18.24 o 
   1  16  13        2.70       19.34     16.15 o 
   2  16  13        6.99        6.37     19.12 o 
   3  16  13        5.75        4.31     14.56 o 
   4  16  13        0.34        1.38     16.34 o 
   0   0  14        0.22       -6.31      6.31 o 
   1   0  14      120.07      119.23     17.85 o 
   2   0  14       48.48       51.31     10.11 o 
   3   0  14       18.88        6.21      6.36 o 
   4   0  14      192.16      241.22     18.46 o 
   5   0  14       14.55       13.06      6.82 o 
   6   0  14      149.00      133.01     14.64 o 
   7   0  14       44.22       53.99     13.71 o 
   8   0  14        1.43      -10.81     11.35 o 
   9   0  14        1.68       16.58     14.68 o 
  10   0  14        0.82        4.20     15.08 o 
  11   0  14        0.20      -15.27     15.81 o 
  12   0  14        0.64       17.75     21.82 o 
  13   0  14        2.44      -13.65     29.11 o 
   0   1  14      232.26      263.32     25.02 o 
   1   1  14       29.74       38.56      6.34 o 
   2   1  14      170.42      171.42     11.45 o 
   3   1  14      159.88      172.33     10.86 o 
   4   1  14      174.28      184.74     10.48 o 
   5   1  14       55.90       58.77      6.45 o 
   6   1  14       21.46       14.48      4.68 o 
   7   1  14       45.53       48.57      8.16 o 
   8   1  14       10.15        7.71     15.29 o 
   9   1  14        6.59       -6.08      9.15 o 
  10   1  14        0.50        1.85     10.16 o 
  11   1  14        2.52       28.70     13.90 o 
  12   1  14        3.77       18.83     18.21 o 
  13   1  14        0.14      -18.35     22.60 o 
   0   2  14       75.57       67.78     24.11 o 
   1   2  14     1276.65     1400.82     32.14 o 
   2   2  14       28.05       22.13      5.66 o 
   3   2  14       23.19       14.88      5.31 o 
   4   2  14      114.85       90.98      7.83 o 
   5   2  14       54.99       46.82      7.12 o 
   6   2  14       11.93       19.57      4.63 o 
   7   2  14        6.35       11.02      5.56 o 
   8   2  14       17.14       22.25     10.28 o 
   9   2  14       50.80       54.11     13.81 o 
  10   2  14        5.46       11.87     10.79 o 
  11   2  14       12.32       20.76     16.63 o 
  12   2  14        1.71       27.41     20.64 o 
  13   2  14        7.04       -1.36     32.38 o 
   0   3  14        0.09        1.60      7.34 o 
   1   3  14       95.63       88.08     10.51 o 
   2   3  14      280.15      258.98     14.44 o 
   3   3  14       15.55       13.03      4.50 o 
   4   3  14       18.42       26.58      4.76 o 
   5   3  14       31.94       33.12      5.48 o 
   6   3  14       25.44       25.69      5.37 o 
   7   3  14       15.29       29.78      6.60 o 
   8   3  14       34.40       29.02      9.22 o 
   9   3  14        0.62       -1.45      6.99 o 
  10   3  14        7.14        3.02     16.95 o 
  11   3  14        4.93       13.37     15.70 o 
  12   3  14       15.43      -12.13     18.25 o 
   0   4  14       96.98       98.79     18.59 o 
   1   4  14       61.27       53.44      8.50 o 
   2   4  14       63.38       66.54      9.44 o 
   3   4  14       69.75       69.28      9.61 o 
   4   4  14      152.20      141.18     11.96 o 
   5   4  14       33.20       34.04      6.03 o 
   6   4  14        0.10       -4.00      4.00 o 
   7   4  14       13.30       16.29      5.97 o 
   8   4  14       42.53       40.88     10.35 o 
   9   4  14       29.41       20.59      9.99 o 
  10   4  14        9.20       20.04     13.88 o 
  11   4  14        7.83        9.79     15.22 o 
  12   4  14        0.46       -9.08     19.76 o 
   0   5  14       11.61       13.16      8.88 o 
   1   5  14       72.78       74.77     10.09 o 
   2   5  14       52.46       51.70      8.79 o 
   3   5  14       20.81       12.45      5.84 o 
   4   5  14      169.73      189.60     14.44 o 
   5   5  14      116.17      115.44     12.47 o 
   6   5  14       11.14        5.32      4.57 o 
   7   5  14       52.87       46.43      8.66 o 
   8   5  14        2.12       -0.73      7.14 o 
   9   5  14        1.11       -0.87      8.21 o 
  10   5  14        2.71       -2.34     11.72 o 
  11   5  14        2.17        4.58     10.53 o 
  12   5  14        4.72        8.66     21.64 o 
   0   6  14       13.14       13.72      8.37 o 
   1   6  14      150.93      152.78     14.33 o 
   2   6  14       24.21       19.74      6.76 o 
   3   6  14       12.87       11.50      6.37 o 
   4   6  14       19.34       17.54      5.69 o 
   5   6  14       76.33       94.31     13.90 o 
   6   6  14        9.72        7.75      6.92 o 
   7   6  14       15.27       15.99      6.10 o 
   8   6  14       50.63       44.68     11.68 o 
   9   6  14        8.89       25.08     10.81 o 
  10   6  14        1.95        2.24      9.85 o 
  11   6  14        0.77       10.70     14.03 o 
  12   6  14        0.27       -5.31     14.51 o 
   0   7  14        0.76        0.93      6.98 o 
   1   7  14        3.06        5.27      5.46 o 
   2   7  14        3.86       -5.07      5.07 o 
   3   7  14       30.12       36.13      8.59 o 
   4   7  14        1.20        3.74      5.62 o 
   5   7  14        2.78        5.78      5.92 o 
   6   7  14       74.79       77.08      9.79 o 
   7   7  14       29.70       13.92      8.76 o 
   8   7  14        3.48        4.27     10.67 o 
   9   7  14        1.09       21.33     13.41 o 
  10   7  14        4.40       -2.81      9.98 o 
  11   7  14        0.60       -6.08     12.59 o 
  12   7  14        1.05       17.83     26.26 o 
   0   8  14       69.83       49.28     11.98 o 
   1   8  14       31.81       35.96      8.38 o 
   2   8  14        2.28        8.85      6.12 o 
   3   8  14        6.63       10.60      6.68 o 
   4   8  14       56.79       55.04      9.54 o 
   5   8  14       57.52       66.22     10.10 o 
   6   8  14       70.87       93.93     11.83 o 
   7   8  14        3.90       10.00      8.18 o 
   8   8  14       10.22       27.39     13.44 o 
   9   8  14        1.22        3.41     11.13 o 
  10   8  14        0.81       -3.56     12.35 o 
  11   8  14        2.86        9.82     13.44 o 
   0   9  14        0.00        5.63      8.28 o 
   1   9  14       22.44       16.61      7.81 o 
   2   9  14       15.38        9.80      7.32 o 
   3   9  14       36.08       43.63     10.08 o 
   4   9  14        2.59       -5.82      5.84 o 
   5   9  14        7.24        2.24     11.24 o 
   6   9  14       12.38       22.11      8.10 o 
   7   9  14        8.26        8.20      8.70 o 
   8   9  14        3.56       -5.64      9.48 o 
   9   9  14        1.47        8.58     11.01 o 
  10   9  14        3.27       -1.28     12.43 o 
  11   9  14        1.24      -14.12     20.89 o 
   0  10  14       16.43       32.99     10.82 o 
   1  10  14       20.73       30.56      9.20 o 
   2  10  14        5.28        7.29      6.86 o 
   3  10  14       11.72        9.85      7.96 o 
   4  10  14        5.80        5.79      6.54 o 
   5  10  14        2.49        4.76      7.21 o 
   6  10  14        1.07        0.66      7.25 o 
   7  10  14       15.61        5.17      8.11 o 
   8  10  14        0.16       11.40     10.96 o 
   9  10  14        1.94      -10.09     15.96 o 
  10  10  14        1.47      -11.19     13.07 o 
   0  11  14        3.49        0.26      8.93 o 
   1  11  14       23.68       10.71      8.68 o 
   2  11  14       36.71       61.75     11.85 o 
   3  11  14        0.96       -5.05      7.45 o 
   4  11  14       12.73        9.86      8.13 o 
   5  11  14        0.34        7.78      7.34 o 
   6  11  14       18.36       28.46     10.73 o 
   7  11  14        0.47       -7.56      7.56 o 
   8  11  14        0.34        2.24     13.16 o 
   9  11  14        3.18        2.71     14.74 o 
   0  12  14        2.82        7.50     11.81 o 
   1  12  14       17.21        7.70      9.87 o 
   2  12  14        5.09       13.70      8.01 o 
   3  12  14       19.40       37.22      9.72 o 
   4  12  14        1.86        0.49      8.69 o 
   5  12  14        1.08        6.60      7.63 o 
   6  12  14        0.24       14.81      9.40 o 
   7  12  14        6.31       12.81     11.83 o 
   8  12  14        5.63       23.95     15.58 o 
   9  12  14        3.72      -17.56     17.56 o 
   0  13  14       15.20        4.68     26.42 o 
   1  13  14        2.16       25.14     11.81 o 
   2  13  14       12.96       36.43     12.36 o 
   3  13  14       11.40       11.33     10.58 o 
   4  13  14        2.89       10.76     13.61 o 
   5  13  14        0.54        0.75      8.62 o 
   6  13  14        9.22       10.28     12.25 o 
   7  13  14        3.86       -8.77     14.66 o 
   8  13  14        0.11       14.01     15.08 o 
   0  14  14        0.87        2.29     13.46 o 
   1  14  14        6.91       -2.64     10.50 o 
   2  14  14        4.98        8.81     14.09 o 
   3  14  14        6.58       -9.24      9.24 o 
   4  14  14        1.71      -10.98     10.98 o 
   5  14  14        6.04       16.65     18.12 o 
   6  14  14        2.07      -14.60     21.68 o 
   7  14  14        8.51       -8.32     20.47 o 
   0  15  14        0.54       -4.14     18.40 o 
   1  15  14        5.09        2.13     13.51 o 
   2  15  14       13.21        1.31     12.00 o 
   3  15  14        5.13       18.86     13.34 o 
   4  15  14        0.44        2.54     13.47 o 
   5  15  14        4.18       10.23     17.90 o 
   0  16  14        1.47       29.35     27.50 o 
   1  16  14       12.52        4.96     14.53 o 
   2  16  14        9.86       -4.87     15.34 o 
   3  16  14        1.60       16.36     15.28 o 
   1   0  15      841.03      787.03     41.17 o 
   2   0  15      100.97       86.43     12.51 o 
   3   0  15        0.38       -1.31      5.18 o 
   4   0  15       85.01       83.70     12.50 o 
   5   0  15       48.85       52.97      9.93 o 
   6   0  15       37.99       38.71     10.51 o 
   7   0  15        3.24        1.40      8.14 o 
   8   0  15       13.22        9.41     14.33 o 
   9   0  15        1.48       -2.38     18.40 o 
  10   0  15        0.13       -4.13     15.01 o 
  11   0  15        7.74       10.58     18.21 o 
  12   0  15        0.62      -26.96     34.37 o 
   0   1  15       94.39       88.09     19.93 o 
   1   1  15       82.27       69.93      9.18 o 
   2   1  15      221.69      239.54     13.74 o 
   3   1  15      167.67      179.02     14.46 o 
   4   1  15      166.48      132.94     10.23 o 
   5   1  15       11.50        3.09      4.47 o 
   6   1  15       37.78       39.94      6.83 o 
   7   1  15       77.65       88.22     11.30 o 
   8   1  15        0.50        0.12      9.69 o 
   9   1  15        5.25        0.58      9.92 o 
  10   1  15        1.52       -3.98     10.62 o 
  11   1  15        1.29       -2.64     12.90 o 
  12   1  15        1.47       -8.46     17.53 o 
   0   2  15        0.00        1.56      7.98 o 
   1   2  15      640.88      666.62     26.61 o 
   2   2  15       27.74       26.61      6.78 o 
   3   2  15       36.68       38.12      6.62 o 
   4   2  15       36.54       43.67      5.89 o 
   5   2  15       53.85       45.92      6.27 o 
   6   2  15        1.75        4.17      4.04 o 
   7   2  15       73.81       81.59     11.00 o 
   8   2  15       53.54       84.35     15.95 o 
   9   2  15        3.85        3.85      9.76 o 
  10   2  15        0.64       -0.59      9.96 o 
  11   2  15        5.55        8.97     15.79 o 
  12   2  15        1.35       -1.89     20.38 o 
   0   3  15       87.96      108.31     19.10 o 
   1   3  15      116.20       84.49     10.92 o 
   2   3  15      138.05      147.42     13.74 o 
   3   3  15       88.05       80.31     13.36 o 
   4   3  15        4.02        2.86      3.66 o 
   5   3  15      140.65      154.37     11.35 o 
   6   3  15       23.82       25.89      5.60 o 
   7   3  15       35.23       48.03      7.94 o 
   8   3  15        9.96       -2.24      9.90 o 
   9   3  15        9.60       14.34     11.58 o 
  10   3  15        4.71       16.35     16.92 o 
  11   3  15        1.89       20.00     17.00 o 
  12   3  15        0.52        4.62     21.21 o 
   0   4  15        6.26       13.17      9.89 o 
   1   4  15       44.25       35.64      7.51 o 
   2   4  15       20.55       25.59      6.94 o 
   3   4  15       41.57       44.64      8.79 o 
   4   4  15       30.61       42.67      8.98 o 
   5   4  15       22.65       18.13      4.94 o 
   6   4  15       65.55       68.93      7.84 o 
   7   4  15       50.44       63.84      8.88 o 
   8   4  15       81.05       96.31     15.14 o 
   9   4  15        0.32        0.85      8.78 o 
  10   4  15       14.03      -10.05     12.52 o 
  11   4  15        2.94       -2.87     16.85 o 
  12   4  15        2.61        3.38     22.00 o 
   0   5  15      159.31      172.07     23.96 o 
   1   5  15       16.67       19.54      6.86 o 
   2   5  15        7.66       -3.26      4.66 o 
   3   5  15       37.33       38.03      8.53 o 
   4   5  15       16.20       17.80      6.24 o 
   5   5  15      108.88       96.44      9.48 o 
   6   5  15       14.41       10.06      5.32 o 
   7   5  15       19.91       21.75      8.34 o 
   8   5  15       10.18       12.20      9.13 o 
   9   5  15       20.85        3.38      9.38 o 
  10   5  15        2.77       15.57     11.61 o 
  11   5  15        0.25        0.58     19.28 o 
  12   5  15        1.09        3.69     23.20 o 
   0   6  15        2.64       -5.10      8.83 o 
   1   6  15       96.25      111.86     12.71 o 
   2   6  15        9.27        5.75      5.99 o 
   3   6  15       69.22       60.32     10.08 o 
   4   6  15       76.62       85.72     11.10 o 
   5   6  15       11.51        7.18      5.86 o 
   6   6  15        8.39        6.72      5.54 o 
   7   6  15       14.70       12.37      7.19 o 
   8   6  15        3.43       -0.50      9.45 o 
   9   6  15       30.00       35.50     12.56 o 
  10   6  15        0.40       -2.82     10.46 o 
  11   6  15        1.01        9.75     12.39 o 
   0   7  15      428.40      458.39     32.37 o 
   1   7  15       21.36       18.28      7.00 o 
   2   7  15        6.98        8.72      6.11 o 
   3   7  15      106.60       98.73     12.59 o 
   4   7  15       54.00       52.13      9.37 o 
   5   7  15       26.02       26.01      7.67 o 
   6   7  15        4.47        2.67      6.05 o 
   7   7  15       12.25       19.18      8.96 o 
   8   7  15       26.86       37.64     14.56 o 
   9   7  15        8.02       14.37     11.91 o 
  10   7  15        0.86        8.93     13.92 o 
  11   7  15        3.71      -12.29     15.35 o 
   0   8  15       38.18       44.64     11.71 o 
   1   8  15       45.49       36.78      8.57 o 
   2   8  15       78.86       64.34     10.93 o 
   3   8  15       15.97       27.97      8.23 o 
   4   8  15        3.52       -0.94      5.86 o 
   5   8  15        5.39        8.14      6.75 o 
   6   8  15        6.70       13.76      7.13 o 
   7   8  15       13.74       13.61      8.87 o 
   8   8  15       49.89       41.77     14.83 o 
   9   8  15        2.93       -6.48     11.56 o 
  10   8  15        2.29      -12.35     12.35 o 
  11   8  15        2.97       23.67     25.88 o 
   0   9  15       25.42        4.21      9.52 o 
   1   9  15       39.38       26.46      8.33 o 
   2   9  15        8.20       18.12      7.99 o 
   3   9  15        9.64       10.61      9.42 o 
   4   9  15        0.71        1.15      7.00 o 
   5   9  15       36.84       36.73      8.85 o 
   6   9  15        3.00        1.46      7.08 o 
   7   9  15       18.60       18.65     14.86 o 
   8   9  15       14.71       49.57     18.32 o 
   9   9  15        3.75       -1.94     12.87 o 
  10   9  15        4.04       26.26     14.70 o 
   0  10  15       88.58       82.08     21.70 o 
   1  10  15       27.15       35.66      9.68 o 
   2  10  15        6.89       14.18      8.08 o 
   3  10  15        2.42        3.59      9.27 o 
   4  10  15        3.49       13.30      8.01 o 
   5  10  15        2.69        4.74      7.46 o 
   6  10  15        9.16       14.99      9.07 o 
   7  10  15        8.69       11.55     12.47 o 
   8  10  15        5.84        8.86     14.24 o 
   9  10  15        7.54       17.13     13.92 o 
  10  10  15        1.65       -5.41     16.75 o 
   0  11  15       15.36       29.07     16.61 o 
   1  11  15       24.38       17.09      8.60 o 
   2  11  15        0.33        9.01      8.29 o 
   3  11  15        6.88       -1.55      7.91 o 
   4  11  15        2.01        2.27      8.80 o 
   5  11  15        4.96       -3.73      7.13 o 
   6  11  15        7.56        6.18      8.82 o 
   7  11  15        6.20       -1.36     11.29 o 
   8  11  15        7.57       -1.03     11.39 o 
   9  11  15        1.95        5.98     13.17 o 
   0  12  15       10.70       13.54     20.07 o 
   1  12  15       29.11       27.07     10.87 o 
   2  12  15        2.00        9.04      7.38 o 
   3  12  15        0.69       -0.89      8.41 o 
   4  12  15       11.05       18.21      9.51 o 
   5  12  15        0.85       -7.25      7.25 o 
   6  12  15        3.97       14.34      9.75 o 
   7  12  15        2.43       -2.07     13.18 o 
   8  12  15        0.93       -0.76     12.72 o 
   0  13  15       12.33       11.66     13.53 o 
   1  13  15        7.26       18.86     11.42 o 
   2  13  15        7.51       17.22     10.14 o 
   3  13  15        7.89       25.21     14.35 o 
   4  13  15        3.86        7.91      9.48 o 
   5  13  15        3.43        8.04     10.69 o 
   6  13  15        3.42       -2.19     10.70 o 
   7  13  15        3.51       21.62     13.58 o 
   0  14  15        3.70       -5.72     11.85 o 
   1  14  15        6.46        1.06     11.96 o 
   2  14  15        6.38        0.60     10.81 o 
   3  14  15        4.51        6.43     14.67 o 
   4  14  15        1.88       -9.14     11.01 o 
   5  14  15        0.48      -10.67     12.22 o 
   6  14  15        0.83       -4.23     14.35 o 
   0  15  15        0.22        0.28     32.75 o 
   1  15  15        2.06      -13.16     13.16 o 
   2  15  15        1.22        8.08     14.08 o 
   3  15  15        1.36      -12.82     12.82 o 
   4  15  15        0.46       10.60     15.87 o 
   1  16  15        0.06       -4.19     44.65 o 
   0   0  16      538.66      608.63     53.26 o 
   1   0  16      118.06      114.21     19.88 o 
   2   0  16      175.95      153.28     16.58 o 
   3   0  16       72.60       33.96     14.59 o 
   4   0  16        5.93        6.25      6.72 o 
   5   0  16        9.70       -0.92      5.98 o 
   6   0  16      200.18      224.37     22.40 o 
   7   0  16       78.32      165.74     81.07 o 
   8   0  16       11.14       14.41     14.23 o 
   9   0  16        3.84       25.25     15.80 o 
  10   0  16        2.36       27.88     16.96 o 
  11   0  16        9.75      -12.99     19.98 o 
  12   0  16        0.46        7.31     28.86 o 
   0   1  16      204.53      190.80     23.93 o 
   1   1  16       75.58       61.62     10.54 o 
   2   1  16      328.48      299.98     18.39 o 
   3   1  16       59.19       55.17      7.15 o 
   4   1  16       61.29       53.15      7.50 o 
   5   1  16      187.23      208.98     13.26 o 
   6   1  16       45.43       47.98      7.35 o 
   7   1  16       49.18       57.09      9.88 o 
   8   1  16        9.48       22.91     11.84 o 
   9   1  16        3.68        0.16      9.93 o 
  10   1  16        5.44        7.73     11.70 o 
  11   1  16        5.82        6.52     14.19 o 
  12   1  16        0.56        0.95     22.83 o 
   0   2  16        0.11        3.35      7.77 o 
   1   2  16      578.50      616.65     26.54 o 
   2   2  16      158.35      153.53     23.01 o 
   3   2  16       82.45       76.62      9.72 o 
   4   2  16       21.32       21.08      5.33 o 
   5   2  16        4.89        8.10      4.51 o 
   6   2  16       85.05       79.19      8.90 o 
   7   2  16       31.65       44.90      9.76 o 
   8   2  16        2.78        2.33     12.07 o 
   9   2  16        2.85       13.73     10.89 o 
  10   2  16        1.27        8.65     14.50 o 
  11   2  16        8.46       26.87     19.36 o 
  12   2  16        0.45        6.94     24.84 o 
   0   3  16       10.91       13.64      9.70 o 
   1   3  16       73.84       63.57      9.86 o 
   2   3  16      321.85      298.50     19.27 o 
   3   3  16      118.91      117.17     13.86 o 
   4   3  16        0.32       -0.11      4.46 o 
   5   3  16        4.97        8.40      4.39 o 
   6   3  16       31.25       26.27      6.62 o 
   7   3  16       66.60       75.05     11.21 o 
   8   3  16       10.09        4.15     10.46 o 
   9   3  16        3.59       17.08     11.29 o 
  10   3  16       15.18        1.26     13.73 o 
  11   3  16        4.46       13.22     21.29 o 
  12   3  16        4.00        8.74     23.21 o 
   0   4  16       73.95       87.86     18.92 o 
   1   4  16       67.09       44.78      8.99 o 
   2   4  16      311.41      332.78     20.67 o 
   3   4  16       76.21       70.87     12.92 o 
   4   4  16        8.39        1.05      5.52 o 
   5   4  16       44.78       41.85      6.96 o 
   6   4  16       50.24       59.63      8.02 o 
   7   4  16        3.52        4.77      5.58 o 
   8   4  16       14.16       27.79     14.35 o 
   9   4  16       21.09       29.99     14.17 o 
  10   4  16       25.85       37.04     23.48 o 
  11   4  16        5.50       -9.05     18.22 o 
   0   5  16        6.79       -4.77      8.46 o 
   1   5  16       16.91       12.67      6.18 o 
   2   5  16       11.30        6.08      6.07 o 
   3   5  16       52.19       48.60      9.57 o 
   4   5  16       28.29       30.71      7.86 o 
   5   5  16       46.41       49.72      7.38 o 
   6   5  16       23.39       27.94      7.16 o 
   7   5  16       64.74       82.17     11.87 o 
   8   5  16       14.54        9.07     17.66 o 
   9   5  16        3.59       -9.48     16.76 o 
  10   5  16        3.02        7.58     14.27 o 
  11   5  16        0.14        6.88     22.38 o 
   0   6  16       56.47       59.86     16.39 o 
   1   6  16       47.60       49.32     10.23 o 
   2   6  16      110.70       90.61     12.37 o 
   3   6  16       16.38        8.25      8.69 o 
   4   6  16       14.04        8.63      6.83 o 
   5   6  16        2.50       15.41      6.32 o 
   6   6  16       24.22       17.58      6.35 o 
   7   6  16        6.41        8.98      7.87 o 
   8   6  16       40.85       34.70     14.56 o 
   9   6  16        0.15        5.64     12.57 o 
  10   6  16        5.01       11.94     15.97 o 
  11   6  16        1.79       27.90     31.77 o 
   0   7  16       67.75       55.26     16.77 o 
   1   7  16       23.22       34.01      8.82 o 
   2   7  16       37.90       23.42      8.26 o 
   3   7  16       71.68       84.87     12.17 o 
   4   7  16        0.20        4.21      6.84 o 
   5   7  16       18.60       18.46      7.36 o 
   6   7  16       23.61       14.61      7.02 o 
   7   7  16       14.76       40.72     11.94 o 
   8   7  16        6.99       -7.83     11.56 o 
   9   7  16        0.54       -3.90     12.60 o 
  10   7  16        0.31        4.63     13.63 o 
  11   7  16        4.57        8.99     20.89 o 
   0   8  16      166.09      161.73     27.55 o 
   1   8  16       91.63       83.56     12.11 o 
   2   8  16       14.38       20.36     10.12 o 
   3   8  16       17.55       25.10      8.64 o 
   4   8  16       61.42       69.49     11.82 o 
   5   8  16       30.88       38.65      9.20 o 
   6   8  16       21.95       30.21     15.37 o 
   7   8  16        2.30       -1.96      9.17 o 
   8   8  16       22.18       44.12     16.52 o 
   9   8  16        0.29        4.34     14.59 o 
  10   8  16        5.24      -12.25     12.25 o 
   0   9  16       32.55       45.58     14.51 o 
   1   9  16       45.23       47.31      9.63 o 
   2   9  16        4.43        5.86      7.47 o 
   3   9  16        2.74       10.16      7.78 o 
   4   9  16       15.97       11.17      8.21 o 
   5   9  16       25.87       29.07      8.66 o 
   6   9  16       12.58       31.14     10.30 o 
   7   9  16       14.68       17.25     11.06 o 
   8   9  16        4.47       -1.21     15.72 o 
   9   9  16        0.28       -5.23     12.91 o 
  10   9  16        1.01      -12.89     21.46 o 
   0  10  16        3.12       -4.78     11.08 o 
   1  10  16       32.40       30.55      9.32 o 
   2  10  16       49.94       52.69     11.24 o 
   3  10  16        3.20       18.68      8.01 o 
   4  10  16       13.62       -3.81      7.28 o 
   5  10  16       14.69        7.92      7.61 o 
   6  10  16        2.56        5.18      8.48 o 
   7  10  16        3.31        5.58     12.97 o 
   8  10  16        1.50      -12.32     15.31 o 
   9  10  16        2.45        8.78     15.66 o 
   0  11  16        9.75       16.92     13.90 o 
   1  11  16       11.39       13.14      8.44 o 
   2  11  16        0.06       -7.31      7.31 o 
   3  11  16       22.13       27.37      9.09 o 
   4  11  16        2.06        3.74      8.34 o 
   5  11  16        6.19        7.25      9.21 o 
   6  11  16        6.37       13.16      8.89 o 
   7  11  16        0.18      -10.58     10.58 o 
   8  11  16        0.09       18.33     15.85 o 
   0  12  16       20.91       47.74     16.83 o 
   1  12  16        3.35       14.71     10.70 o 
   2  12  16       10.05        1.58     10.46 o 
   3  12  16        0.96       12.02      9.66 o 
   4  12  16        6.18       -6.33      8.77 o 
   5  12  16        1.36        2.13     10.28 o 
   6  12  16        1.26       -2.48     12.19 o 
   7  12  16        2.03        6.37     12.10 o 
   8  12  16        1.27       41.62     19.36 o 
   0  13  16        0.14       16.46     12.40 o 
   1  13  16        2.82       15.32     11.85 o 
   2  13  16        1.39      -10.46     17.01 o 
   3  13  16        0.68        8.62     11.30 o 
   4  13  16        0.66       10.59     10.23 o 
   5  13  16        2.93        7.75     10.98 o 
   6  13  16        0.38      -14.43     14.43 o 
   7  13  16        0.32      -13.05     14.52 o 
   0  14  16        1.95       27.38     24.68 o 
   1  14  16        3.98      -13.23     13.23 o 
   2  14  16        0.60       -0.76     11.78 o 
   3  14  16        1.23       -2.77     12.40 o 
   4  14  16        0.33       -4.77     12.04 o 
   5  14  16        0.83       29.94     16.01 o 
   0  15  16        0.39       -5.70     27.08 o 
   1  15  16        0.89        5.62     16.34 o 
   2  15  16        2.45        5.88     13.79 o 
   3  15  16        2.50       27.35     15.45 o 
   1   0  17      131.68      147.82     22.54 o 
   2   0  17       89.35      103.53     15.44 o 
   3   0  17        0.02        1.72      6.05 o 
   4   0  17       41.83       34.44      9.21 o 
   5   0  17        0.15        1.14      7.29 o 
   6   0  17       34.62       50.79     10.25 o 
   7   0  17        5.00       -0.17      9.23 o 
   8   0  17        8.32       21.06     17.47 o 
   9   0  17        7.00        4.72     15.92 o 
  10   0  17        0.11       13.37     15.89 o 
  11   0  17        4.56       -1.81     28.91 o 
   0   1  17       42.10       31.92     12.79 o 
   1   1  17      106.31       84.32     12.53 o 
   2   1  17        9.08       12.15      7.33 o 
   3   1  17        1.07       -4.02      4.02 o 
   4   1  17       16.13       11.45      5.15 o 
   5   1  17       21.10       19.06      6.13 o 
   6   1  17       10.17        7.40      6.63 o 
   7   1  17       13.38        9.49     11.20 o 
   8   1  17       11.86       -4.53      9.59 o 
   9   1  17        2.18       10.61     10.91 o 
  10   1  17        1.29      -10.44     12.04 o 
  11   1  17        1.69       -2.58     15.99 o 
   0   2  17      234.46      292.91     30.03 o 
   1   2  17      335.31      332.69     21.96 o 
   2   2  17       37.12       46.21      9.19 o 
   3   2  17       77.51       74.96      9.90 o 
   4   2  17      207.47      222.17     15.40 o 
   5   2  17       12.74       18.49      5.49 o 
   6   2  17        1.95        1.58      5.02 o 
   7   2  17       31.67       45.15      9.29 o 
   8   2  17        2.69        3.03     10.28 o 
   9   2  17        0.47       25.06     11.28 o 
  10   2  17        0.61       -3.90     13.32 o 
  11   2  17        2.47      -13.79     19.04 o 
   0   3  17      143.86      147.57     23.68 o 
   1   3  17       79.09       94.56     12.97 o 
   2   3  17       68.33       63.02     10.16 o 
   3   3  17      172.41      151.87     14.78 o 
   4   3  17      191.86      190.52     14.20 o 
   5   3  17        9.65       13.17      7.30 o 
   6   3  17       56.83       81.93     10.33 o 
   7   3  17        5.75       12.41      8.26 o 
   8   3  17       17.24       48.52     14.21 o 
   9   3  17        8.55       -1.67     11.18 o 
  10   3  17        1.16       52.43     61.24 o 
  11   3  17        0.80       -5.18     23.90 o 
   0   4  17       18.23       25.49     12.62 o 
   1   4  17       41.96       29.72      8.46 o 
   2   4  17      254.61      261.10     19.40 o 
   3   4  17      193.88      209.97     17.62 o 
   4   4  17       61.02       59.94     10.79 o 
   5   4  17       41.45       49.27      7.58 o 
   6   4  17       16.32       27.55      6.40 o 
   7   4  17        5.25       15.99      8.39 o 
   8   4  17        1.27       -9.83     13.84 o 
   9   4  17        8.84       17.00     20.32 o 
  10   4  17        3.91        1.05     16.38 o 
  11   4  17        3.20       -2.50     19.50 o 
   0   5  17       47.44       48.98     15.64 o 
   1   5  17      116.77      148.01     15.83 o 
   2   5  17       65.16       78.17     11.60 o 
   3   5  17      126.86      118.91     14.36 o 
   4   5  17       47.56       37.79     10.37 o 
   5   5  17       19.00       26.21      6.90 o 
   6   5  17       32.88       28.12      7.61 o 
   7   5  17       18.83       24.92      7.57 o 
   8   5  17        5.61       18.30     15.87 o 
   9   5  17       21.68       -6.53     15.90 o 
  10   5  17        2.14        6.90     25.86 o 
  11   5  17        0.90        0.34     31.44 o 
   0   6  17       26.41        2.26     11.48 o 
   1   6  17      122.67      105.55     13.39 o 
   2   6  17       12.22       -0.96      6.59 o 
   3   6  17       13.31       12.02      7.61 o 
   4   6  17       21.99       25.79      8.42 o 
   5   6  17       23.33       10.93      9.17 o 
   6   6  17       32.90       34.46     10.79 o 
   7   6  17       28.26       31.30      9.67 o 
   8   6  17        7.66        0.43     12.05 o 
   9   6  17        6.23       19.99     21.28 o 
  10   6  17        0.30       -6.92     23.70 o 
   0   7  17      169.14      138.49     31.17 o 
   1   7  17       12.03       12.27      7.43 o 
   2   7  17       23.86       39.16      9.01 o 
   3   7  17       41.04       68.45     11.57 o 
   4   7  17       37.03       30.52      8.57 o 
   5   7  17       27.42       22.42      7.99 o 
   6   7  17       30.60       44.77      8.83 o 
   7   7  17       12.47        3.10      9.19 o 
   8   7  17        9.35       29.86     14.63 o 
   9   7  17        1.67       -3.48     21.12 o 
  10   7  17        0.03       -8.63     24.92 o 
   0   8  17        5.05       -4.39     10.07 o 
   1   8  17        6.15       17.84      7.60 o 
   2   8  17       54.56       38.33     10.05 o 
   3   8  17        1.54       -5.12      6.63 o 
   4   8  17       14.41       19.41      8.21 o 
   5   8  17       17.26       12.99      7.64 o 
   6   8  17       14.42       12.43      7.58 o 
   7   8  17        6.75       15.83     10.78 o 
   8   8  17       19.53       18.53     14.29 o 
   9   8  17        2.59       -7.57     12.75 o 
  10   8  17        3.77       13.08     19.44 o 
   0   9  17       16.54       24.82     17.64 o 
   1   9  17        7.54        9.38      7.59 o 
   2   9  17        5.68       -6.73      6.73 o 
   3   9  17        8.01       10.20      7.35 o 
   4   9  17        5.63       -0.91      6.57 o 
   5   9  17       46.91       48.84     13.37 o 
   6   9  17        1.00       11.49      8.77 o 
   7   9  17       13.93       18.66     12.15 o 
   8   9  17        2.57      -12.63     12.63 o 
   9   9  17        2.23        5.81     15.40 o 
   0  10  17       25.27       31.83     21.24 o 
   1  10  17       20.76       13.83      8.33 o 
   2  10  17        2.95        1.33      7.08 o 
   3  10  17        5.81       19.16      8.57 o 
   4  10  17        5.76        8.55      7.95 o 
   5  10  17        7.43       19.57      9.74 o 
   6  10  17        1.49       -8.09      8.09 o 
   7  10  17        4.23       -8.63     10.58 o 
   8  10  17        5.02        6.76     15.63 o 
   9  10  17        0.63       -7.90     18.92 o 
   0  11  17       46.19       68.58     40.75 o 
   1  11  17        7.62      -11.76     14.46 o 
   2  11  17       14.22       20.13      9.98 o 
   3  11  17        8.76       15.09      9.18 o 
   4  11  17        6.47       10.31     11.73 o 
   5  11  17       13.53       28.28     10.45 o 
   6  11  17        4.55        5.19     10.31 o 
   7  11  17        1.15       -6.87     11.60 o 
   8  11  17        2.26       -1.99     16.05 o 
   0  12  17       13.86       25.37     19.62 o 
   1  12  17        7.91       15.82     11.11 o 
   2  12  17        5.67        7.15     10.24 o 
   3  12  17        0.35       -2.25      8.54 o 
   4  12  17        7.87       20.95      9.86 o 
   5  12  17        6.43       -5.47     10.58 o 
   6  12  17        1.16      -11.15     11.15 o 
   7  12  17        0.34       18.79     16.24 o 
   0  13  17        6.74       16.04     15.66 o 
   1  13  17       15.53        4.24     12.86 o 
   2  13  17        4.64        8.70     11.66 o 
   3  13  17        0.32       -5.22     12.39 o 
   4  13  17        3.49       -0.65     12.52 o 
   5  13  17        6.13       -7.77     11.64 o 
   6  13  17        0.10      -15.70     16.05 o 
   0  14  17       29.93       -1.14     19.29 o 
   1  14  17        2.76       -6.80     15.10 o 
   2  14  17        3.75        7.25     13.01 o 
   3  14  17        7.29        2.07     13.56 o 
   4  14  17        6.49      -12.08     12.08 o 
   0   0  18      291.23      305.28     44.51 o 
   1   0  18      233.11      209.43     27.51 o 
   2   0  18       44.18       42.60     14.46 o 
   3   0  18       74.23       84.82     13.85 o 
   4   0  18        2.45       11.26      7.09 o 
   5   0  18      135.73      124.54     19.06 o 
   6   0  18       28.37       24.84     11.91 o 
   7   0  18       11.72       14.07      9.93 o 
   8   0  18        3.93        9.81     22.59 o 
   9   0  18        0.05       -6.44     13.73 o 
  10   0  18        0.37       15.62     20.54 o 
  11   0  18        1.58        7.58     27.69 o 
   0   1  18      414.16      375.39     33.88 o 
   1   1  18      151.07      128.87     15.21 o 
   2   1  18      236.49      232.26     19.20 o 
   3   1  18       19.46       14.55      5.85 o 
   4   1  18      117.25      128.90     12.20 o 
   5   1  18       13.97       14.36      5.71 o 
   6   1  18        3.35        4.82      5.15 o 
   7   1  18        4.76       -4.62      6.82 o 
   8   1  18        0.60       -5.63      9.67 o 
   9   1  18        4.14        1.75     11.39 o 
  10   1  18        1.08       -3.13     14.41 o 
  11   1  18        0.18       17.21     19.66 o 
   0   2  18       92.92       67.25     16.93 o 
   1   2  18      113.87      121.93     14.88 o 
   2   2  18       74.99       62.45     10.30 o 
   3   2  18      292.38      304.42     18.38 o 
   4   2  18       39.18       46.47      7.94 o 
   5   2  18       21.25        5.82      6.30 o 
   6   2  18        6.68        6.80      5.91 o 
   7   2  18        2.22        2.81      7.29 o 
   8   2  18        9.25       22.58     11.75 o 
   9   2  18        3.66       -4.61     11.31 o 
  10   2  18        4.07        9.01     15.10 o 
  11   2  18        1.73        8.21     23.16 o 
   0   3  18       10.21       12.26      9.89 o 
   1   3  18       35.22       30.68      8.78 o 
   2   3  18       81.22       76.37     11.63 o 
   3   3  18       43.77       34.14      9.86 o 
   4   3  18       41.43       35.83      8.01 o 
   5   3  18        0.94        3.24      5.55 o 
   6   3  18        3.19        7.15      6.06 o 
   7   3  18       17.95       20.28      8.53 o 
   8   3  18        6.84       -6.30     20.01 o 
   9   3  18        2.26      -11.01     17.58 o 
  10   3  18        1.35       -3.75     17.04 o 
  11   3  18        1.84       12.53     23.64 o 
   0   4  18        4.95       -6.20      9.13 o 
   1   4  18       11.52        5.98      6.71 o 
   2   4  18       40.65       37.95      9.04 o 
   3   4  18       15.78       13.11      7.12 o 
   4   4  18       31.62       28.48     12.84 o 
   5   4  18       21.15       22.53      6.62 o 
   6   4  18       12.27        5.40      6.48 o 
   7   4  18        1.15       -2.54     14.49 o 
   8   4  18        4.35        5.36     16.37 o 
   9   4  18        2.77      -18.16     18.16 o 
  10   4  18        3.57        7.65     28.52 o 
  11   4  18        0.42      -36.89     40.79 o 
   0   5  18        3.05       -5.85     12.87 o 
   1   5  18        1.21       -5.43      5.99 o 
   2   5  18       19.03       11.27      6.31 o 
   3   5  18       17.99       17.33      7.06 o 
   4   5  18       67.57       55.07     11.29 o 
   5   5  18        6.26        2.62      7.03 o 
   6   5  18       44.92       54.60      9.79 o 
   7   5  18       15.87       26.59     10.15 o 
   8   5  18       11.34        6.22     16.73 o 
   9   5  18        2.66      -12.76     20.16 o 
  10   5  18        0.96        1.76     24.49 o 
   0   6  18        1.34        3.09     10.75 o 
   1   6  18       23.04        5.78      7.42 o 
   2   6  18        6.74        4.41      9.29 o 
   3   6  18        6.93       10.97      7.18 o 
   4   6  18        2.85       -4.82      7.29 o 
   5   6  18       28.11       45.64     10.88 o 
   6   6  18        0.93       -1.05      5.97 o 
   7   6  18        0.52        5.51      8.30 o 
   8   6  18        7.38       32.92     21.56 o 
   9   6  18        6.51       -3.99     34.40 o 
  10   6  18        0.49       26.80     30.33 o 
   0   7  18       39.87       44.75     16.61 o 
   1   7  18       15.52       12.52      8.37 o 
   2   7  18        7.81       17.53      8.13 o 
   3   7  18       17.32        9.52      7.36 o 
   4   7  18        6.62       -2.79      6.77 o 
   5   7  18       13.10       15.75      8.03 o 
   6   7  18       31.59       70.05     10.66 o 
   7   7  18        3.28       19.29     11.43 o 
   8   7  18       14.42       11.44     13.84 o 
   9   7  18        3.88        8.91     21.64 o 
  10   7  18        6.79       12.00     34.07 o 
   0   8  18        0.04      -12.39     19.08 o 
   1   8  18       53.93       55.56     11.10 o 
   2   8  18       23.91       32.62      9.66 o 
   3   8  18       11.37       18.45      7.71 o 
   4   8  18       10.63       21.39      8.62 o 
   5   8  18       54.70       50.00     11.69 o 
   6   8  18        0.81        1.45      7.20 o 
   7   8  18        3.89       -9.10     18.95 o 
   8   8  18        9.33       -7.94     13.56 o 
   9   8  18        0.58       -6.98     14.49 o 
   0   9  18       43.72       44.05     17.76 o 
   1   9  18        8.73        5.33      7.77 o 
   2   9  18        8.79        4.20      7.94 o 
   3   9  18        5.81       -4.22      8.10 o 
   4   9  18       19.18       36.51      9.45 o 
   5   9  18        1.63        0.82      8.02 o 
   6   9  18        7.10        2.41      9.23 o 
   7   9  18        6.67       -3.09     11.40 o 
   8   9  18        1.83       14.05     16.88 o 
   9   9  18        3.47        7.29     20.14 o 
   0  10  18        0.79       -1.53     10.06 o 
   1  10  18       24.00       24.70      9.89 o 
   2  10  18        9.87       -0.24      8.32 o 
   3  10  18       10.13       10.71     12.74 o 
   4  10  18        3.04        3.41      8.90 o 
   5  10  18       18.10       53.14     12.46 o 
   6  10  18        0.30       12.86     12.06 o 
   7  10  18        3.19      -10.47     10.47 o 
   8  10  18        0.52       -7.11     15.04 o 
   0  11  18       42.02        2.74     70.23 o 
   1  11  18        3.83       17.28      9.12 o 
   2  11  18        6.72        2.46      9.31 o 
   3  11  18        0.06        3.37      8.86 o 
   4  11  18        8.84        5.76     10.04 o 
   5  11  18        3.61       14.12     12.15 o 
   6  11  18        9.82       14.31     19.40 o 
   7  11  18        0.26        4.44     13.45 o 
   0  12  18        3.57       10.75     24.40 o 
   1  12  18       18.87       27.83     13.80 o 
   2  12  18        2.17       -6.84      9.88 o 
   3  12  18        0.26       -9.53      9.53 o 
   4  12  18        0.05       -2.26     13.40 o 
   5  12  18       15.12       25.73     12.79 o 
   6  12  18        0.66       -2.06     13.38 o 
   0  13  18       21.67        9.55     17.35 o 
   1  13  18        6.21       -2.03     11.85 o 
   2  13  18        0.64       10.83     13.35 o 
   3  13  18        0.21      -12.17     12.86 o 
   4  13  18        0.60        6.09     10.96 o 
   5  13  18        0.23       -3.88     13.13 o 
   0  14  18        8.29       -3.43     22.77 o 
   1  14  18        2.92       -0.50     15.21 o 
   2  14  18        1.76       -7.49     12.65 o 
   3  14  18        0.32        3.95     21.79 o 
   1   0  19        0.10        5.18      9.98 o 
   2   0  19        1.59       -3.50      7.62 o 
   3   0  19       33.43       42.99     12.42 o 
   4   0  19       52.04       60.00     14.44 o 
   5   0  19        0.23        1.11      7.78 o 
   6   0  19        5.66       15.95      8.59 o 
   7   0  19        0.01        7.05     11.03 o 
   8   0  19        0.00        3.60     24.37 o 
   9   0  19        0.03        0.98     18.99 o 
  10   0  19        0.17       -2.20     25.15 o 
   0   1  19        0.05       -1.74      7.98 o 
   1   1  19       31.79       32.57     10.08 o 
   2   1  19       28.68       33.76      9.00 o 
   3   1  19       14.28       10.68      6.45 o 
   4   1  19        7.40       -2.21      5.41 o 
   5   1  19       37.37       29.51      7.42 o 
   6   1  19        0.21        0.02      6.19 o 
   7   1  19        0.46        4.05      7.99 o 
   8   1  19        0.85       12.13     14.95 o 
   9   1  19        0.62       14.75     11.96 o 
  10   1  19        0.81        7.99     16.44 o 
   0   2  19       23.05       13.15     13.46 o 
   1   2  19       49.95       45.65     10.29 o 
   2   2  19       86.39       95.48     13.55 o 
   3   2  19       19.71       17.23      6.66 o 
   4   2  19       13.40       17.39      6.08 o 
   5   2  19        5.07       12.81      6.54 o 
   6   2  19        4.56       -3.17      5.99 o 
   7   2  19        3.37       15.13      8.70 o 
   8   2  19        9.43        6.52     12.92 o 
   9   2  19        0.77       35.69     23.52 o 
  10   2  19        2.43       -9.96     18.48 o 
   0   3  19       12.05        2.71     10.41 o 
   1   3  19       99.45      105.76     15.35 o 
   2   3  19       25.12       15.00      7.73 o 
   3   3  19       54.80       48.63      9.74 o 
   4   3  19        4.76        0.78      5.70 o 
   5   3  19        1.19        6.09      6.05 o 
   6   3  19        7.24       -5.56      5.56 o 
   7   3  19        0.02       -7.49      7.49 o 
   8   3  19        7.72       -6.12     13.88 o 
   9   3  19        1.88       12.56     23.65 o 
  10   3  19        1.26        3.03     28.72 o 
   0   4  19       74.09       95.26     21.34 o 
   1   4  19        1.71        5.20      6.79 o 
   2   4  19       36.21       32.45      9.29 o 
   3   4  19       24.15       37.75      9.57 o 
   4   4  19       29.37       38.07      8.97 o 
   5   4  19       10.70       14.20      6.90 o 
   6   4  19        0.78        8.43      6.50 o 
   7   4  19        5.14       -1.88      8.99 o 
   8   4  19        2.24      -11.40     16.14 o 
   9   4  19        2.69      -20.26     20.51 o 
  10   4  19        0.47       20.73     30.33 o 
   0   5  19        1.38        5.41     12.02 o 
   1   5  19       55.63       64.98     12.69 o 
   2   5  19       38.06       31.88     10.08 o 
   3   5  19       26.47       18.62      8.55 o 
   4   5  19        0.15        4.00      7.53 o 
   5   5  19        4.80        2.33      6.63 o 
   6   5  19        2.15        4.22      7.60 o 
   7   5  19       12.39        9.05     10.30 o 
   8   5  19        5.65       41.87     24.66 o 
   9   5  19       11.58       19.32     23.36 o 
  10   5  19        0.56       -3.49     28.89 o 
   0   6  19       31.36       21.47     14.51 o 
   1   6  19       14.06       11.81      8.34 o 
   2   6  19       39.99       29.36      9.31 o 
   3   6  19        6.89       12.10      8.11 o 
   4   6  19        7.74        3.92      7.18 o 
   5   6  19        8.43       -0.71      7.66 o 
   6   6  19       23.51       34.40      9.34 o 
   7   6  19        1.89       -9.43      9.43 o 
   8   6  19        1.68        9.34     22.58 o 
   9   6  19        1.22        5.45     26.03 o 
   0   7  19        2.00        0.32     10.34 o 
   1   7  19       37.56       31.96     10.57 o 
   2   7  19       16.14       19.37      8.64 o 
   3   7  19        6.64       11.86      7.66 o 
   4   7  19        8.34       14.40      8.84 o 
   5   7  19        9.44        7.56      8.35 o 
   6   7  19        5.89        5.32      8.54 o 
   7   7  19       20.00        8.40     10.86 o 
   8   7  19        2.27       13.70     21.12 o 
   9   7  19        3.21       37.50     27.21 o 
   0   8  19        0.16        6.87     16.33 o 
   1   8  19       23.24       18.86      9.25 o 
   2   8  19        4.77        6.57      7.48 o 
   3   8  19        1.24       10.90      7.89 o 
   4   8  19        0.90       -7.20      7.20 o 
   5   8  19        0.25       18.38      8.43 o 
   6   8  19       17.50       16.52      9.71 o 
   7   8  19        1.83      -10.14     10.14 o 
   8   8  19        8.58       19.93     18.35 o 
   0   9  19       11.63       15.17     14.17 o 
   1   9  19        1.55        3.68      9.29 o 
   2   9  19        6.83        8.80      8.37 o 
   3   9  19        1.04        1.75     11.68 o 
   4   9  19        1.51       23.68      9.74 o 
   5   9  19       20.89       23.32     10.10 o 
   6   9  19        0.62        0.32      9.59 o 
   7   9  19       16.81       34.71     14.69 o 
   8   9  19        0.31      -12.79     14.28 o 
   0  10  19        4.66        6.32     12.63 o 
   1  10  19       17.05       17.40     11.40 o 
   2  10  19        2.49        6.94      8.58 o 
   3  10  19        1.81       -5.35      8.49 o 
   4  10  19       20.54       43.39     11.41 o 
   5  10  19        2.62        0.59      9.64 o 
   6  10  19        3.51      -13.24     13.30 o 
   7  10  19        1.62       14.55     13.57 o 
   0  11  19       13.79       36.74     16.81 o 
   1  11  19        8.58       19.54     13.14 o 
   2  11  19        3.24       -6.47      9.86 o 
   3  11  19        2.32       -7.48      8.90 o 
   4  11  19        0.10       20.34     10.61 o 
   5  11  19        7.60       10.22     17.20 o 
   6  11  19        2.60       10.88     14.16 o 
   0  12  19       32.05       24.45     20.68 o 
   1  12  19        8.62       -0.43     13.19 o 
   2  12  19        1.74       -5.38      9.66 o 
   3  12  19        2.37        0.85     11.31 o 
   4  12  19        8.62       12.11     14.60 o 
   5  12  19        0.25       17.42     14.55 o 
   0  13  19        1.32        2.75     17.33 o 
   1  13  19       14.52       25.11     17.30 o 
   2  13  19       11.32       -6.49     20.29 o 
   3  13  19        0.44        6.91     13.77 o 
   4  13  19        0.21       28.14     30.07 o 
   0   0  20       25.09       19.90     18.21 o 
   1   0  20        1.63       11.38     11.19 o 
   2   0  20       17.20       23.60     15.39 o 
   3   0  20        0.41       11.58     10.48 o 
   4   0  20        0.17       -4.90      8.15 o 
   5   0  20       15.67        8.05      9.11 o 
   6   0  20        4.50       -6.73      8.30 o 
   7   0  20        0.01       -5.78      9.78 o 
   8   0  20        4.09       -8.58     15.97 o 
   9   0  20        0.04        2.73     30.00 o 
  10   0  20        1.34        9.42     29.33 o 
   0   1  20        0.59       17.65     11.56 o 
   1   1  20       16.25       13.54      8.00 o 
   2   1  20        4.53        4.26      6.67 o 
   3   1  20        3.99       -2.13      7.93 o 
   4   1  20       17.28       17.64      7.88 o 
   5   1  20       11.46       11.74      6.79 o 
   6   1  20        2.44        8.65      6.95 o 
   7   1  20        1.75        7.92      8.37 o 
   8   1  20        0.27       -7.90     13.20 o 
   9   1  20        0.19       11.76     17.94 o 
  10   1  20        1.17       15.42     18.70 o 
   0   2  20       47.56       32.44     13.88 o 
   1   2  20        1.26       -1.57      5.67 o 
   2   2  20        2.66        4.43      6.95 o 
   3   2  20        3.58        4.00      5.33 o 
   4   2  20        1.42        1.76      6.03 o 
   5   2  20       22.26       19.74      7.48 o 
   6   2  20       16.08       22.51      7.40 o 
   7   2  20        0.45        9.97      8.36 o 
   8   2  20        0.61       21.91     16.12 o 
   9   2  20        0.42        1.89     18.98 o 
  10   2  20        0.70       19.10     33.22 o 
   0   3  20        3.83       -4.11      9.85 o 
   1   3  20       19.10       10.44     11.70 o 
   2   3  20        9.72       -1.58      8.31 o 
   3   3  20        2.12        7.25      6.95 o 
   4   3  20       10.78        6.55      7.88 o 
   5   3  20       11.77       25.63      8.32 o 
   6   3  20        5.51        1.35      7.85 o 
   7   3  20        8.00       17.82      9.93 o 
   8   3  20        4.62       22.26     15.09 o 
   9   3  20        0.93        4.29     23.92 o 
  10   3  20        0.69       -3.73     31.94 o 
   0   4  20       96.79      139.76     24.93 o 
   1   4  20        2.02        9.91      7.94 o 
   2   4  20        3.73        5.82      7.11 o 
   3   4  20       19.68       17.52      6.93 o 
   4   4  20        0.66       -2.06      5.58 o 
   5   4  20        6.26        9.85      6.57 o 
   6   4  20       14.61       22.93      7.85 o 
   7   4  20        2.31      -10.22     10.22 o 
   8   4  20        1.06       -6.56     19.46 o 
   9   4  20        5.96       18.55     24.49 o 
   0   5  20        0.09        1.47      9.95 o 
   1   5  20        7.54        6.16      6.95 o 
   2   5  20       11.11        5.26      6.77 o 
   3   5  20        1.95        0.19      6.58 o 
   4   5  20        2.71        6.49      9.76 o 
   5   5  20        1.73        6.54      6.46 o 
   6   5  20       10.71        9.16      9.84 o 
   7   5  20        0.36        3.42     13.98 o 
   8   5  20        7.22      -20.41     32.23 o 
   9   5  20        0.54        3.61     26.70 o 
   0   6  20        6.65        2.19     12.00 o 
   1   6  20        3.57       13.95      9.10 o 
   2   6  20        4.33       17.18      8.32 o 
   3   6  20        1.32       -1.01      6.78 o 
   4   6  20        2.06      -10.21     10.21 o 
   5   6  20        7.19       15.57      8.05 o 
   6   6  20        2.86        7.71      8.83 o 
   7   6  20        3.35        3.93     18.70 o 
   8   6  20        3.46      -12.54     23.32 o 
   9   6  20        3.03       16.93     32.67 o 
   0   7  20       16.73       25.72     14.52 o 
   1   7  20        0.05       -6.79      7.32 o 
   2   7  20        6.75       -6.57      6.57 o 
   3   7  20        8.47        6.69      8.37 o 
   4   7  20       10.12        9.56      8.37 o 
   5   7  20        2.32        6.00     10.78 o 
   6   7  20        2.42        8.77     12.47 o 
   7   7  20        1.35        0.36     13.99 o 
   8   7  20       11.76       34.24     27.08 o 
   0   8  20        2.31       24.55     18.14 o 
   1   8  20       10.00        9.40     10.24 o 
   2   8  20        2.19        5.01      9.53 o 
   3   8  20        4.60       -1.02     10.94 o 
   4   8  20        2.33       -0.97      7.52 o 
   5   8  20        4.24        3.41      8.70 o 
   6   8  20        0.69       15.08     10.83 o 
   7   8  20        5.38       32.64     18.92 o 
   8   8  20        0.81      -14.45     23.39 o 
   0   9  20        0.18       15.70     15.99 o 
   1   9  20       16.76       14.31      9.69 o 
   2   9  20        9.79       15.07      9.68 o 
   3   9  20        1.48       14.43      9.14 o 
   4   9  20       10.81       20.83     11.11 o 
   5   9  20        1.76       18.31     10.26 o 
   6   9  20        2.10       -5.07     10.35 o 
   7   9  20        0.59       -8.90     15.65 o 
   0  10  20       16.09       10.99     18.99 o 
   1  10  20        6.83        6.12     11.03 o 
   2  10  20        7.01        1.84     11.70 o 
   3  10  20        0.77        6.16     10.87 o 
   4  10  20        1.07       14.36     10.07 o 
   5  10  20        4.08      -12.68     12.68 o 
   6  10  20        1.83      -12.15     12.49 o 
   0  11  20       14.74       34.06     21.39 o 
   1  11  20        7.18        7.70     12.22 o 
   2  11  20        5.31       12.42     11.40 o 
   3  11  20        6.74       10.37     11.79 o 
   4  11  20        0.79        5.33     11.70 o 
   5  11  20        3.84       -2.42     12.24 o 
   0  12  20       34.39       31.75     19.35 o 
   1  12  20        3.00       -4.91     13.71 o 
   2  12  20        2.22       13.70     11.73 o 
   3  12  20       11.58        9.75     11.94 o 
   4  12  20        6.36       17.78     14.52 o 
   1   0  21       13.46       19.33     10.98 o 
   2   0  21       11.47       17.25     11.14 o 
   3   0  21        0.07       -9.15      9.15 o 
   4   0  21        1.06        4.71     12.17 o 
   5   0  21       10.03       18.33     11.62 o 
   6   0  21        0.59       14.86     11.28 o 
   7   0  21        0.05       -5.37     16.12 o 
   8   0  21        1.47      -20.19     25.88 o 
   9   0  21        0.00      -15.86     31.71 o 
   0   1  21        1.83       14.45     11.83 o 
   1   1  21        1.30        6.94      7.08 o 
   2   1  21        0.63        1.11      6.67 o 
   3   1  21        1.09       -5.27      7.03 o 
   4   1  21        3.76        7.45      7.17 o 
   5   1  21        3.59       -5.82      6.88 o 
   6   1  21        0.13       11.33      6.97 o 
   7   1  21        2.24       -1.45     10.00 o 
   8   1  21        0.64       24.59     19.23 o 
   9   1  21        2.16       -3.74     20.56 o 
   0   2  21       22.80       40.70     18.87 o 
   1   2  21        1.11        1.81      5.65 o 
   2   2  21        7.90       16.06      9.37 o 
   3   2  21        2.68        7.94     10.61 o 
   4   2  21        2.91       10.17      6.78 o 
   5   2  21        1.53        3.89      7.35 o 
   6   2  21        2.38        3.11      6.32 o 
   7   2  21        1.02       -0.63      7.95 o 
   8   2  21        1.00       -7.29     16.51 o 
   9   2  21        0.71       38.69     23.75 o 
   0   3  21        9.74       -0.64      8.73 o 
   1   3  21        9.19        7.92     11.64 o 
   2   3  21        1.48        2.19      6.85 o 
   3   3  21       15.07       12.94      7.58 o 
   4   3  21        5.62       20.76     19.33 o 
   5   3  21        2.67        3.08      9.03 o 
   6   3  21        5.79        5.72      7.18 o 
   7   3  21        3.44       -0.90      8.72 o 
   8   3  21        0.43       18.32     22.61 o 
   9   3  21        2.99       15.43     28.58 o 
   0   4  21        5.82        0.81     10.94 o 
   1   4  21        3.38       11.80      8.69 o 
   2   4  21        2.43        3.23      7.15 o 
   3   4  21        6.43       11.52      7.30 o 
   4   4  21        0.46        2.34      6.62 o 
   5   4  21       13.13        6.82      7.18 o 
   6   4  21        0.02        9.71      7.18 o 
   7   4  21        4.33      -11.12     11.12 o 
   8   4  21        8.49       -5.65     22.26 o 
   9   4  21        6.94        0.09     27.80 o 
   0   5  21        6.83        1.92      9.70 o 
   1   5  21       11.82       26.74     10.98 o 
   2   5  21        3.75       14.50      8.12 o 
   3   5  21        7.34       13.60      8.12 o 
   4   5  21        2.03        5.49      6.19 o 
   5   5  21        1.69       -6.04      8.25 o 
   6   5  21       16.76       34.83     10.24 o 
   7   5  21        0.43        9.36     12.62 o 
   8   5  21       12.01       10.02     24.95 o 
   0   6  21        6.65       11.09     14.66 o 
   1   6  21       10.57        3.23      7.55 o 
   2   6  21        5.27       -2.26      8.34 o 
   3   6  21        1.23       -4.74      7.23 o 
   4   6  21        0.10        9.60      8.77 o 
   5   6  21        1.12       -7.11      7.11 o 
   6   6  21        4.43       29.60     15.02 o 
   7   6  21        4.31       -4.71     13.05 o 
   8   6  21        5.80        5.27     27.37 o 
   0   7  21        0.42       16.67     16.15 o 
   1   7  21        1.20       -0.45      8.82 o 
   2   7  21       17.99        6.37      9.69 o 
   3   7  21        5.76       17.55      8.73 o 
   4   7  21        0.20       -7.31      7.31 o 
   5   7  21        1.46       -3.84      7.99 o 
   6   7  21        1.63       22.24     10.68 o 
   7   7  21        0.42        7.47     14.51 o 
   8   7  21        0.65      -10.16     37.22 o 
   0   8  21        0.11       -0.18     13.92 o 
   1   8  21       12.96       31.52     12.48 o 
   2   8  21        3.37       10.15      8.60 o 
   3   8  21        9.59        8.85     12.79 o 
   4   8  21        5.37       13.62     14.46 o 
   5   8  21        1.22      -11.24     11.80 o 
   6   8  21        0.87        4.50     10.40 o 
   7   8  21        0.50        4.40     19.87 o 
   0   9  21        6.10        1.92     18.84 o 
   1   9  21        6.56        8.35     11.86 o 
   2   9  21       15.26       23.78     11.74 o 
   3   9  21        1.89        5.68     10.17 o 
   4   9  21        0.79        0.47      9.80 o 
   5   9  21        5.05        0.89     10.09 o 
   6   9  21        0.04        2.54     11.82 o 
   0  10  21        2.11      -13.80     18.48 o 
   1  10  21        8.59       17.37     12.70 o 
   2  10  21        0.99        3.74      9.88 o 
   3  10  21        0.64        5.62     10.44 o 
   4  10  21       13.81       10.12     11.21 o 
   5  10  21        3.02        4.89     12.04 o 
   0  11  21        2.26       21.42     20.02 o 
   1  11  21        1.76       25.90     14.95 o 
   2  11  21        7.81       23.63     13.90 o 
   3  11  21        7.96       -2.89     11.41 o 
   4  11  21        4.13       -1.11     11.98 o 
   0  12  21        0.02       -2.59     38.02 o 
   1  12  21        3.90      -15.10     40.61 o 
   0   0  22       51.96       41.03     20.61 o 
   1   0  22        3.07       26.95     15.13 o 
   2   0  22        3.60        4.25      8.84 o 
   3   0  22        2.18       -3.01      9.28 o 
   4   0  22        0.57       -2.25      9.32 o 
   5   0  22        0.23       21.75     12.02 o 
   6   0  22        0.15       -9.10     10.17 o 
   7   0  22        0.03       -7.44     13.75 o 
   8   0  22        0.84       23.29     36.51 o 
   9   0  22        1.78       39.05     50.11 o 
   0   1  22        8.18       -6.03     10.54 o 
   1   1  22        6.29        4.71      6.74 o 
   2   1  22        2.94        6.45      7.30 o 
   3   1  22        7.71        8.08      7.53 o 
   4   1  22        6.80        1.22      7.84 o 
   5   1  22        2.25        7.48     10.07 o 
   6   1  22        0.32       -4.98      6.92 o 
   7   1  22        2.07       -3.58      9.59 o 
   8   1  22        2.10        9.53     27.77 o 
   0   2  22       25.11       22.90     12.06 o 
   1   2  22        1.32       -0.57      6.85 o 
   2   2  22        8.52       14.44      8.08 o 
   3   2  22        5.05        8.70      7.59 o 
   4   2  22        5.12        5.38      7.56 o 
   5   2  22        0.15        5.68      7.46 o 
   6   2  22        0.61       -3.93      7.41 o 
   7   2  22        4.63       10.91     11.27 o 
   8   2  22        2.65       -1.85     19.67 o 
   0   3  22        0.12       17.77     12.52 o 
   1   3  22        6.57        3.28      6.77 o 
   2   3  22        3.88       13.41      8.56 o 
   3   3  22        0.38       -7.55      7.78 o 
   4   3  22        2.05       -5.97      6.84 o 
   5   3  22        3.45       13.61      7.87 o 
   6   3  22        2.44        3.92     10.42 o 
   7   3  22       11.28        8.39      9.77 o 
   8   3  22        7.70       12.72     27.29 o 
   0   4  22        2.14       26.37     14.57 o 
   1   4  22        7.79       -3.75      7.42 o 
   2   4  22        0.42       -5.97      9.00 o 
   3   4  22        7.01       11.99      8.25 o 
   4   4  22        3.79       10.33      7.47 o 
   5   4  22        0.96        4.16      7.74 o 
   6   4  22        2.03        4.01      9.79 o 
   7   4  22        1.50      -10.06     10.06 o 
   8   4  22        6.61       -7.47     24.04 o 
   0   5  22        0.05      -12.68     17.24 o 
   1   5  22        8.10       15.03     10.58 o 
   2   5  22        1.01       -8.01      8.27 o 
   3   5  22       10.54       13.40     11.30 o 
   4   5  22        2.31       10.65      7.73 o 
   5   5  22        2.72        8.06      8.38 o 
   6   5  22        2.41       19.19     10.23 o 
   7   5  22        0.42       -9.36     14.33 o 
   8   5  22        2.75       -5.13     31.81 o 
   0   6  22        6.78       -4.05     14.35 o 
   1   6  22        0.84        0.51     10.21 o 
   2   6  22        8.91       10.22      9.76 o 
   3   6  22        2.17       15.60      9.05 o 
   4   6  22        5.06        7.89     13.74 o 
   5   6  22        5.95        5.12      8.46 o 
   6   6  22        2.30       15.01     15.17 o 
   7   6  22        0.72       -6.70     15.48 o 
   0   7  22        0.64        6.40     17.83 o 
   1   7  22        5.96        5.06      9.70 o 
   2   7  22        5.68       -8.21      8.21 o 
   3   7  22        9.75       16.52      9.57 o 
   4   7  22        3.74        0.49      9.27 o 
   5   7  22        0.74       16.10      9.32 o 
   6   7  22        2.94        5.38     10.64 o 
   7   7  22        1.10      -15.64     20.44 o 
   0   8  22        2.42        9.37     17.31 o 
   1   8  22        2.09      -10.34     10.34 o 
   2   8  22        4.10        6.32     11.45 o 
   3   8  22        4.51        0.87      8.94 o 
   4   8  22        2.05        5.23     10.60 o 
   5   8  22        2.46       -5.02      9.54 o 
   6   8  22        1.25       -4.69     11.35 o 
   0   9  22        3.81      -18.70     18.70 o 
   1   9  22        0.22        8.40     12.46 o 
   2   9  22        2.82        7.51     11.66 o 
   3   9  22        2.71       -0.77     12.39 o 
   4   9  22        6.50       -8.40     11.38 o 
   5   9  22        1.86        6.85     14.67 o 
   0  10  22       19.06        0.85     19.68 o 
   1  10  22        1.69       -0.12     14.44 o 
   2  10  22        6.97      -15.56     17.29 o 
   3  10  22        6.58       16.84     12.27 o 
   4  10  22        1.56        7.67     12.86 o 
   0  11  22        0.02       14.26     42.44 o 
   1  11  22       10.51      -12.33     34.63 o 
   2  11  22        1.09       14.26     41.64 o 
   3  11  22        2.39       24.56     30.11 o 
   1   0  23        4.48       13.30     12.56 o 
   2   0  23        0.14       -4.15     11.85 o 
   3   0  23        0.28        0.15     12.04 o 
   4   0  23        0.83      -11.05     11.08 o 
   5   0  23        2.52       -4.09     12.63 o 
   6   0  23        1.25       -8.52     10.69 o 
   7   0  23        0.34      -13.94     13.94 o 
   8   0  23        0.09       50.68     53.22 o 
   0   1  23        1.89        3.20     13.93 o 
   1   1  23        1.49       -2.14      7.37 o 
   2   1  23        4.95        9.41      8.57 o 
   3   1  23        1.22       -4.88      8.67 o 
   4   1  23        1.68       -7.41      7.41 o 
   5   1  23        0.21       -2.85      8.22 o 
   6   1  23        1.62        9.99      8.86 o 
   7   1  23        1.39       -3.72     16.86 o 
   8   1  23        1.40       -6.06     31.74 o 
   0   2  23       11.09       16.60     14.86 o 
   1   2  23        3.98       13.95     10.98 o 
   2   2  23        3.27       -7.90      7.90 o 
   3   2  23        6.70       -4.43      8.64 o 
   4   2  23        3.88       -2.45      8.88 o 
   5   2  23        2.22       -0.24      8.56 o 
   6   2  23        1.52        3.12     10.11 o 
   7   2  23        0.29        4.98     12.67 o 
   8   2  23        0.00        1.41     29.63 o 
   0   3  23        4.05        1.82     13.05 o 
   1   3  23        4.78        6.38     10.95 o 
   2   3  23        0.51       11.82      9.15 o 
   3   3  23       12.10       -0.27      8.49 o 
   4   3  23        5.58        5.93      8.45 o 
   5   3  23        0.01       -0.88      9.07 o 
   6   3  23        0.14      -10.03     10.03 o 
   7   3  23        1.76       14.66     12.00 o 
   0   4  23        0.18       -5.61     11.78 o 
   1   4  23        2.13        3.12      8.09 o 
   2   4  23        0.44        3.19      9.10 o 
   3   4  23        6.05        7.10      9.64 o 
   4   4  23        3.00        3.49      9.04 o 
   5   4  23       10.97       17.61     10.65 o 
   6   4  23        2.97       15.04     10.08 o 
   7   4  23        0.74       -3.03     17.31 o 
   0   5  23        6.77       13.20     15.91 o 
   1   5  23        1.71       -1.87      7.66 o 
   2   5  23        3.41        5.20      9.19 o 
   3   5  23        0.74        4.04     11.87 o 
   4   5  23       10.19       16.75      8.67 o 
   5   5  23        0.90       -4.11      8.33 o 
   6   5  23        0.77       -2.38     10.23 o 
   7   5  23        0.90      -18.22     18.22 o 
   0   6  23        2.06        3.49     26.98 o 
   1   6  23        1.75      -12.16     13.30 o 
   2   6  23        3.24       -0.03     10.15 o 
   3   6  23        5.98       -7.24      9.65 o 
   4   6  23        5.18       -1.15      8.65 o 
   5   6  23        0.23       -8.76      8.76 o 
   6   6  23        3.12       22.39     12.14 o 
   0   7  23        0.99       -6.35     17.72 o 
   1   7  23        0.16        7.41     12.90 o 
   2   7  23        0.33      -12.50     12.50 o 
   3   7  23        1.08       24.85     10.25 o 
   4   7  23        3.15       18.63     10.61 o 
   5   7  23        1.01       -0.64     10.36 o 
   6   7  23        0.16       41.85     28.87 o 
   0   8  23        0.13       -7.25     21.28 o 
   1   8  23        0.26       -9.96     11.30 o 
   2   8  23        1.65       19.76     13.10 o 
   3   8  23        1.32       -4.32     11.19 o 
   4   8  23        1.20      -10.33     10.33 o 
   5   8  23        0.55       -2.19     13.21 o 
   0   9  23        1.19       -3.18     22.86 o 
   1   9  23        0.86      -11.95     11.95 o 
   2   9  23        2.83       -5.03     13.25 o 
   3   9  23        2.47        3.50     12.08 o 
   4   9  23        5.37       18.02     27.62 o 
   1  10  23        0.12       10.21     37.08 o 
   0   0  24        4.64       -0.99     19.43 o 
   1   0  24        2.45       25.74     12.63 o 
   2   0  24        2.96       20.72     19.86 o 
   3   0  24       21.71       39.54     20.70 o 
   4   0  24        4.37       14.53     14.65 o 
   5   0  24        0.89        8.86     14.75 o 
   6   0  24        2.09       24.03     14.05 o 
   7   0  24        0.04      -17.38     17.38 o 
   0   1  24       11.54        5.58     20.75 o 
   1   1  24        7.91       14.87      8.97 o 
   2   1  24       21.17       15.83     13.66 o 
   3   1  24        2.27        9.90     10.01 o 
   4   1  24       12.33       16.55     10.39 o 
   5   1  24        2.88        8.09     10.03 o 
   6   1  24        0.51       -9.07      9.07 o 
   7   1  24        0.89        2.09     13.39 o 
   0   2  24        0.57       -5.49     14.66 o 
   1   2  24        7.67        4.34      9.14 o 
   2   2  24        1.65        5.77     12.02 o 
   3   2  24       15.16       13.25      9.50 o 
   4   2  24        0.34       24.62     10.71 o 
   5   2  24        0.77       11.99     10.16 o 
   6   2  24        4.97       11.03     12.06 o 
   7   2  24        0.69       23.17     21.04 o 
   0   3  24        3.05        3.41     15.51 o 
   1   3  24        0.69       -1.99     12.02 o 
   2   3  24        7.28        0.56     14.26 o 
   3   3  24        0.00        1.56     10.17 o 
   4   3  24        1.49        2.06     10.58 o 
   5   3  24        0.92        3.88     10.92 o 
   6   3  24        0.85       -4.32     11.45 o 
   0   4  24        0.32        8.64     17.92 o 
   1   4  24        3.05       12.12      9.95 o 
   2   4  24        1.37        6.86      9.46 o 
   3   4  24        1.65        5.86      9.80 o 
   4   4  24        1.47        6.12      9.67 o 
   5   4  24        0.28       11.87     10.05 o 
   6   4  24        0.99        6.81     12.93 o 
   0   5  24       12.79       -4.12     17.15 o 
   1   5  24        1.52       11.93      8.99 o 
   2   5  24        1.05        9.40     10.63 o 
   3   5  24        9.73       16.00     11.57 o 
   4   5  24        1.88       11.60     10.80 o 
   5   5  24        0.15      -10.08     10.08 o 
   6   5  24        3.69        0.28     22.21 o 
   0   6  24        0.19       -8.35     17.41 o 
   1   6  24        5.62       -0.82     13.05 o 
   2   6  24        9.14      -10.81     10.81 o 
   3   6  24        3.28       11.43     12.58 o 
   4   6  24        2.01       22.52     13.52 o 
   5   6  24        1.80        1.74     11.13 o 
   0   7  24        1.87       -4.77     22.95 o 
   1   7  24        3.43        9.17     15.13 o 
   2   7  24        4.84       13.11     13.51 o 
   3   7  24       12.10       14.40     20.08 o 
   4   7  24        2.74        3.17     12.17 o 
   0   8  24        2.77        4.27     23.98 o 
   1   8  24        1.16       14.51     15.02 o 
   2   8  24       11.52       -0.50     12.43 o 
   3   8  24        3.65       12.02     14.40 o 
   1   0  25        5.07        9.90     13.68 o 
   2   0  25        0.01       12.18     13.64 o 
   3   0  25        2.46        1.75     14.97 o 
   4   0  25        0.60       -7.46     12.62 o 
   5   0  25        2.79      -10.81     25.27 o 
   0   1  25        0.07       18.57     17.47 o 
   1   1  25        5.46        7.23     11.32 o 
   2   1  25        3.39        3.79      9.34 o 
   3   1  25        3.10        2.69      9.43 o 
   4   1  25        4.41       14.19     11.23 o 
   5   1  25        3.34        5.51     11.75 o 
   6   1  25        0.70      -34.68     41.97 o 
   0   2  25        6.47       13.14     18.43 o 
   1   2  25        1.37      -13.97     13.97 o 
   2   2  25        2.08       -5.64      9.82 o 
   3   2  25        2.39        6.99     11.26 o 
   4   2  25        2.94        5.39     11.19 o 
   5   2  25        0.42        1.05     11.81 o 
   0   3  25        6.84      -17.09     17.09 o 
   1   3  25        5.03       16.56     10.63 o 
   2   3  25        0.98       11.62     11.70 o 
   3   3  25        3.79       -0.27     12.06 o 
   4   3  25        3.04       18.30     13.32 o 
   5   3  25        0.10       15.30     12.31 o 
   0   4  25        0.57        1.57     18.68 o 
   1   4  25        5.98        8.84     10.95 o 
   2   4  25        1.98        1.61     11.00 o 
   3   4  25        1.16        3.28     12.26 o 
   4   4  25        7.59       16.89     11.73 o 
   5   4  25        1.29        7.27     14.72 o 
   0   5  25        2.44        6.63     24.04 o 
   1   5  25        3.03        0.55     11.28 o 
   2   5  25        0.62       -0.45     11.08 o 
   3   5  25        5.44       14.41     12.29 o 
   4   5  25        0.38       13.51     12.90 o 
   0   6  25        3.11      -18.07     19.70 o 
   1   6  25        0.86        0.02     12.81 o 
   2   6  25        3.01      -11.38     11.38 o 
   3   6  25        1.98       -9.28     11.74 o 
   0   7  25        0.11       11.10     42.35 o 
   1   7  25        3.88       -3.81     38.44 o 
   0   0  26        0.45        7.25     29.69 o 
   1   0  26        6.02       -6.32     13.88 o 
   2   0  26        1.03      -15.01     15.01 o 
   3   0  26        4.63       -9.02     26.44 o 
   4   0  26        3.86      -16.36     16.36 o 
   0   1  26       19.48       -0.09     20.46 o 
   1   1  26        1.88       -1.69     11.63 o 
   2   1  26        2.66       10.45     11.02 o 
   3   1  26        0.56       -5.10     12.43 o 
   4   1  26        0.55       -8.20     12.20 o 
   0   2  26        0.87       -2.20     20.47 o 
   1   2  26        0.79       -5.36     12.07 o 
   2   2  26        0.14       11.79     12.46 o 
   3   2  26        1.21        5.56     12.63 o 
   4   2  26        3.62       22.05     14.16 o 
   0   3  26        0.03      -10.43     20.37 o 
   1   3  26        1.80       -3.71     16.69 o 
   2   3  26        0.19      -10.78     10.78 o 
   3   3  26        0.05       -0.34     11.55 o 
   0   4  26        2.37      -15.30     20.86 o 
   1   4  26        0.46        6.79     12.66 o 
   2   4  26        0.75      -10.54     10.54 o 
                                                 
